# Supplementary material for: Effectiveness and Adherence of Standalone Digital Tobacco Cessation Modalities: A Systematic Review of Systematic Reviews
Source: Healthcare (Basel). 2025 Aug 26;13(17):2125. doi: 10.3390/healthcare13172125 (PMC12428045; doi:10.3390/healthcare13172125)
Supplement: Supplementary file 1 [file healthcare-13-02125-s001.zip]

Archive with 4 entries (4 files):
- 18.05.25 Supplementary File S1.xlsx
- 18.05.25 Supplementary File S2.pdf
- 18.05.25 Supplementary File S3.pdf
- 18.05.25 Supplementary File S4.pdf
