# Supplementary material for: Effectiveness and Adherence of Standalone Digital Tobacco Cessation Modalities: A Systematic Review of Systematic Reviews
Source: Healthcare (Basel). 2025 Aug 26;13(17):2125. doi: 10.3390/healthcare13172125 (PMC12428045; doi:10.3390/healthcare13172125)
Supplement: Supplementary file 1 [file healthcare-13-02125-s001.zip › 18.05.25 Supplementary File S1.xlsx]

## Sheet: Foglio1
Supplementary File S1: Extraction form: study’s features and data collected and extracted from the included systematic review.
Abbreviations: number (n.); male (M); female (F); years old (y.o.); percentage (%); plus (+); Missing Data (MD); Not Derivable (N/D); Technology-based Care (TC); Point Prevalence Abstinence (PPA); Continuous Abstinence Rates (CARs); Fargström Test for Nicotine Dependence (FTND); Interactive Voice Response (IVR).
Study Features	Sample size; Mean age; Gender ratio	Comorbidities	Smoked cigarettes/day; Nicotine addiction severity	Smoking intervention (TC): Type	Duration	CARs; Point Prevalence Abstinence	Smoked cigarettes/days; Reason for failure	Adherence; Satisfaction; Acceptability	Cardiovascular before/after	Pneumological before/after	Metabolic before/after	Psychological before/after	Oral before/after
Barnett A.,	n.143; 43.4 y.o.; 40M/103F	MD	16.0 ± 7.1; MD	TC: mobile phone App	22 days	n.23 CARs at 6 months for 6 months (self-reported); n.14 7 days at 6 months (carbon monoxide test)	9.0 ± 7.8; MD	74.13% at 6 months; MD; MD	MD	MD	MD	MD	MD
2020	n.182; 39.7 y.o.; 53M/129F	MD	16.2 ± 8.2; MD	TC: mobile phone App	22 days	n.36 CARs at 6 months for 6 months (self-reported); n.22 7 days at 6 months (carbon monoxide test)	8.8 ± 9.0; MD	78.57% at 6 months; MD; MD	MD	MD	MD	MD	MD
Clin eHealth
[63]
RCT (n.1)
Meta-analysis
Low quality
No funding
Study	Sample size; Mean age; Gender ratio	Comorbidities	Smoked cigarettes/day; Nicotine addiction severity	Smoking intervention (TC): Type	Duration	CARs; Point Prevalence Abstinence	Smoked cigarettes/days; Reason for failure	Adherence; Satisfaction; Acceptability	Cardiovascular before/after	Pneumological before/after	Metabolic before/after	Psychological before/after	Oral before/after
Barroso-Hurtado M.,	n.820; N/D (19-29 y.o.); 456M/364F	MD	MD; MD	TC: mobile phone App	MD	n.49 CARs at 6 months (self-reported); n.114 7 days at 6 months (self-reported), n.84 30 days at 6 months (self-reported)	MD; MD	43.17% at 6 months; n.351 used frequently, n.340 easy to use, n.337 well laid out, n.331 confidence in using at 6 months; MD	MD	MD	MD	MD	MD
2021	n.342; 27.9 y.o.; 147M/195F	MD	MD; MD	TC: mobile phone App	MD	n.25 CARs at 6 months (self-reported); MD	MD; MD	84.50% at 6 months; MD; MD	MD	MD	MD	MD	MD
Int J Environ Res Public Health	n.342; 28.8 y.o.; 161M/181F	MD	MD; MD	TC: mobile phone App	MD	n.11 CARs at 6 months (self-reported); MD	MD; MD	85.96% at 6 months; MD; MD	MD	MD	MD	MD	MD
[26]	n.182; 39.7 y.o.; 53M/129F	MD	16.2 ± 8.2; MD	TC: mobile phone App	22 days	n.36 CARs at 6 months for 6 months (self-reported); n.22 7 days at 6 months (carbon monoxide test)	8.8 ± 9.0; MD	78.57% at 6 months; MD; MD	MD	MD	MD	MD	MD
RCT (n.5)	n.143; 43.4 y.o.; 40M/103	MD	16.0 ± 7.1; MD	TC: mobile phone App	22 days	n.23 CARs at 6 months for 6 months (self-reported); n.14 7 days at 6 months (carbon monoxide test)	9.0 ± 7.8; MD	74.13% at 6 months; MD; MD	MD	MD	MD	MD	MD
No Meta-analysis
Low quality
Funding is from the Spanish Ministerio de Ciencia e Innovación, and the European Reegional Development Fund
Study	Sample size; Mean age; Gender ratio	Comorbidities	Smoked cigarettes/day; Nicotine addiction severity	Smoking intervention (TC): Type	Duration	CARs; Point Prevalence Abstinence	Smoked cigarettes/days; Reason for failure	Adherence; Satisfaction; Acceptability	Cardiovascular before/after	Pneumological before/after	Metabolic before/after	Psychological before/after	Oral before/after
Bendotti H.,	n.205; 32.8 y.o.; 127M/78F	MD	MD; MD	TC: social media chatbot groups (WeChat)	MD	MD; 13.2% at 6 months (method and time not specified)	MD; MD	MD; MD; MD	MD	MD	MD	MD	MD
2023
Digit Health
[27]
RCT (n.1)
Meta-analysis
High quality
Funding is from the National Health and Medical Research Council, the Commonwealth Scientific and Industrial Research Organisation, and the ARC Future Fellowship.
Study	Sample size; Mean age; Gender ratio	Comorbidities	Smoked cigarettes/day; Nicotine addiction severity	Smoking intervention (TC): Type	Duration	CARs; Point Prevalence Abstinence	Smoked cigarettes/days; Reason for failure	Adherence; Satisfaction; Acceptability	Cardiovascular before/after	Pneumological before/after	Metabolic before/after	Psychological before/after	Oral before/after
Boland V.C.,	n.852; N/D; N/D	MD	MD; MD	TC: tailored mobile phone text-message	6 months	n.39 CARs at 6 months for 6 months (self-reported); n.216 7 days at 6 months (self-reported)	MD; MD	MD; MD; MD	MD	MD	MD	MD	MD
2018	n.853; N/D; N/D	MD	MD; MD	TC: mobile phone text-message	6 months	n.26 CARs at 6 months for 6 months (self-reported); n.202 7 days at 6 months (self-reported)	MD; MD	MD; MD; MD	MD	MD	MD	MD	MD
Nicotine Tob Res.	n.2321; 39.5 y.o.; 859M/1462F	MD	MD; MD	TC: tailored website resources	>2 months	n.237 CARs at 7 months for 6 months (cotinine test); n.358 at 6 months (self-reported) (time not specified)	MD; MD	70.79% at 6 months; MD; MD	MD	MD	MD	MD	MD
[28]	n.2292; 38.8 y.o.; 864M/1428F	MD	MD; MD	TC: website resources	MD	n.220 CARs at 7 months for 6 months (cotinine test); n.332 at 6 months (self-reported) (time not specified)	MD; MD	72.86% at 6 months; MD; MD	MD	MD	MD	MD	MD
RCT (n.2)
Meta-analysis
Low quality
Funding is from the Australian Government, UNSW Australia, the National Drug and Alcohol Research Centre, the Cancer Insitute New South Wales Early Career Research, the NHMRC Early Career and the Principal Research Fellow grant
Study	Sample size; Mean age; Gender ratio	Comorbidities	Smoked cigarettes/day; Nicotine addiction severity	Smoking intervention (TC): Type	Duration	CARs; Point Prevalence Abstinence	Smoked cigarettes/days; Reason for failure	Adherence; Satisfaction; Acceptability	Cardiovascular before/after	Pneumological before/after	Metabolic before/after	Psychological before/after	Oral before/after
Brown J.,	n.257; 20.1 y.o.; 76M/181F	MD	3.8 cigarettes/day (mean); MD	TC: website-tailored resources + email	MD	MD; n.152 7 days at 30 weeks (self-reported), n.104 30 days at 30 weeks (self-reported), n.85 30 days at 30 weeks (carbon monoxide test)	MD; MD	93.00% at 30 weeks; MD; MD	MD	MD	MD	MD	MD
2013	n.260; 19.8 y.o; 61M/196F	MD	4.2 cigarettes/day (mean); MD	TC: website resources	MD	MD; n.100 7 days at 30 weeks (self-reported), n.60 30 days at 30 weeks (self-reported), n.44 30 days at 30 weeks (carbon monoxide test)	MD; MD	91.15% at 30 weeks; MD; MD	MD	MD	MD	MD	MD
Worldviews Evid Based Nurs
[64]
RCT (n.1)
No Meta-analysis
Critically low quality
No funding
Study	Sample size; Mean age; Gender ratio	Comorbidities	Smoked cigarettes/day; Nicotine addiction severity	Smoking intervention (TC): Type	Duration	CARs; Point Prevalence Abstinence	Smoked cigarettes/days; Reason for failure	Adherence; Satisfaction; Acceptability	Cardiovascular before/after	Pneumological before/after	Metabolic before/after	Psychological before/after	Oral before/after
Byambasuren O.,	229; MD; MD	MD	MD; MD	TC: telephone counseling	MD	n.10 CARs at 6 months for 3 months (method not specified); MD	MD; MD	MD; MD; MD	MD	MD	MD	MD	MD
2023	201; MD; MD	MD	MD; MD	TC: computer-based internet video counseling (Skype)	MD	n.14 CARs at 6 months for 3 months (method not specified); MD	MD; MD	MD; MD; MD	MD	MD	MD	MD	MD
J Med Internet Res
[29]
RCT (n.1)
Meta-analysis
High quality
Funding is from the Department of Health and Aged Care, Canberra, Australia
Study	Sample size; Mean age; Gender ratio	Comorbidities	Smoked cigarettes/day; Nicotine addiction severity	Smoking intervention (TC): Type	Duration	CARs; Point Prevalence Abstinence	Smoked cigarettes/days; Reason for failure	Adherence; Satisfaction; Acceptability	Cardiovascular before/after	Pneumological before/after	Metabolic before/after	Psychological before/after	Oral before/after
Byaruhanga J.,	n.58; N/D; N/D	MD	MD; MD	TC: computer-based internet video counseling + mobile phone app + mobile carbon monoxide checker	MD	74.1% CARs at 6 months for 4 months (carbon monoxide test); MD	MD; MD	98% at 2, 4, 8, 12, and 24 weeks; MD; MD	MD	MD	MD	MD	MD
2020
J Med Internet Res
[30]
RCT (n.1)
No Meta-analysis
High quality
No Funding
Study	Sample size; Mean age; Gender ratio	Comorbidities	Smoked cigarettes/day; Nicotine addiction severity	Smoking intervention (TC): Type	Duration	CARs; Point Prevalence Abstinence	Smoked cigarettes/days; Reason for failure	Adherence; Satisfaction; Acceptability	Cardiovascular before/after	Pneumological before/after	Metabolic before/after	Psychological before/after	Oral before/after
Cartujano-Barrera F.,	n.18; MD (40-59 y.o.); MD	MD	MD; MD	TC: telephone counseling	MD	MD; 16.7% 30 days at 6 months (self-reported)	MD; MD	MD; MD; MD	MD	MD	MD	MD	MD
2022
Hisp Health Care Int
[31]
Pilot study (n.1)
No Meta-analysis
Critically low quality
No Funding
Study	Sample size; Mean age; Gender ratio	Comorbidities	Smoked cigarettes/day; Nicotine addiction severity	Smoking intervention (TC): Type	Duration	CARs; Point Prevalence Abstinence	Smoked cigarettes/days; Reason for failure	Adherence; Satisfaction; Acceptability	Cardiovascular before/after	Pneumological before/after	Metabolic before/after	Psychological before/after	Oral before/after
Chhabra D.,	n.1319; N/D; N/D	MD	≥5/day for ≥1 month; MD	TC: website resources	57 days	MD; 26% 7 days at 12 months (self-reported), 21% 30 days at 12 months (self-reported)	MD; MD	MD; MD; MD	MD	MD	MD	MD	MD
2023	n.1318; N/D; N/D	MD	≥5/day for ≥1 month; MD	TC: website resources	MD	MD; 28% 7 days at 12 months (self-reported), 23% 30 days at 12 months (self-reported)	MD; MD	MD; MD; MD	MD	MD	MD	MD	MD
Curr Psychol	n.1214; N/D; N/D	MD	≥5/day for ≥1 month; MD	TC: mobile phone App	MD	MD; n.356 7 days at 12 months (self-reported), n.293 30 days at 12 months (self-reported)	MD; MD	MD; MD; MD	MD	MD	MD	MD	MD
[32]	n.1201; N/D; N/D	MD	≥5/day for ≥1 month; MD	TC: mobile phone App	MD	MD; n.302 7 days at 12 months (self-reported), n.225 30 days at 12 months (self-reported)	MD; MD	MD; MD; MD	MD	MD	MD	MD	MD
RCT (n.6)	n.586; N/D; N/D	MD	≥5/day for ≥1 month; MD	TC: telephone counseling	MD	MD; 29.5% 7 days at 12 months (self-reported), 24.6% 30 days at 12 months (self-reported)	5.67/day reduced; MD	MD; MD; MD	MD	MD	MD	MD	MD
No Meta-analysis	n.584; N/D; N/D	MD	≥5/day for ≥1 month; MD	TC: quitline	MD	MD; 31.0% 7 days at 12 months (self-reported), 28.8% 30 days at 12 months (self-reported)	1.7/day reduced; MD	MD; MD; MD	MD	MD	MD	MD	MD
Moderate quality	n.143; 43.4 y.o.; 40M/103	MD	16.0 ± 7.1; MD	TC: mobile phone App	22 days	n.23 CARs at 6 months for 6 months (self-reported); n.14 7 days at 6 months (carbon monoxide test)	9.0 ± 7.8; MD	74.13% at 6 months; MD; MD	MD	MD	MD	MD	MD
No Funding	n.182; 39.7 y.o.; 53M/129F	MD	16.2 ± 8.2; MD	TC: mobile phone App	22 days	n.36 CARs at 6 months for 6 months (self-reported); n.22 7 days at 6 months (carbon monoxide test)	8.8 ± 9.0; MD	78.57% at 6 months; MD; MD	MD	MD	MD	MD	MD
	n.49; N/D; N/D	MD	≥5/day for ≥1 month; MD	TC: website-based digital avatar counseling and excercise	MD	MD; 51.9% 7 days at 6 months (self-reported)	6.0 ± 3.83; MD	MD; MD; MD	MD	MD	MD	MD	MD
Study	Sample size; Mean age; Gender ratio	Comorbidities	Smoked cigarettes/day; Nicotine addiction severity	Smoking intervention (TC): Type	Duration	CARs; Point Prevalence Abstinence	Smoked cigarettes/days; Reason for failure	Adherence; Satisfaction; Acceptability	Cardiovascular before/after	Pneumological before/after	Metabolic before/after	Psychological before/after	Oral before/after
Cobos-Campos R.,	n.633; N/D; N/D	MD	≥5/days for ≥6 months; MD	TC: mobile phone App	6 months	MD; n.156 7 days at 6 months (self-reported)	MD; MD	39.02% at 6 months; MD; MD	MD	MD	MD	MD	MD
2020	n.638; N/D; N/D	MD	≥5/days for ≥6 months; MD	TC: computer App	6 months	MD; n.123 7 days at 6 months (self-reported)	MD; MD	33.86% at 6 months; MD; MD	MD	MD	MD	MD	MD
Tob Prev Cessat	n.820; N/D (19-29 y.o.); 456M/364F	MD	MD; MD	TC: mobile phone App	MD	n.49 CARs at 6 months (self-reported); n.114 7 days at 6 months (self-reported), n.84 30 days at 6 months (self-reported)	MD; MD	43.17% at 6 months; n.351 used frequently, n.340 easy to use, n.337 well laid out, n.331 confidence in using at 6 months; MD	MD	MD	MD	MD	MD
[33]
RCT (n.2)
Meta-analysis
Low quality
No Funding
Study	Sample size; Mean age; Gender ratio	Comorbidities	Smoked cigarettes/day; Nicotine addiction severity	Smoking intervention (TC): Type	Duration	CARs; Point Prevalence Abstinence	Smoked cigarettes/days; Reason for failure	Adherence; Satisfaction; Acceptability	Cardiovascular before/after	Pneumological before/after	Metabolic before/after	Psychological before/after	Oral before/after
do Amaral L.M.,	n.317; MD; MD	Hospitalized with N/D diseases	MD; MD	TC: mobile phone text-message	MD	MD; 18.3% 30 days at 6 months (self-reported)	MD; MD	MD; MD; MD	MD	MD	MD	MD	MD
2020	n.46; MD; MD	Hospitalized with acute myocardial infarction	MD; MD	TC: video materials	N/D	MD; 43% 7 days at 6 months (self- and cohabiting-reported), 34% 7 days at 12 months (self- and cohabiting-reported)	MD; MD	MD; MD; MD	MD	MD	MD	MD	MD
Rev Assoc Med Bras (1992)	n.805; MD; MD	Hospitalized with N/D multiple diseases	MD; MD	TC: telephone counseling	>42 days	MD; 37.4% 30 days at 6 months (self-reported)	MD; MD	MD; MD; MD	MD	MD	MD	MD	MD
[34]	n.814; MD; MD	Hospitalized with N/D multiple diseases	MD; MD	TC: quitline	MD	MD; 32.5% 30 days at 6 months (self-reported)	MD; MD	MD; MD; MD	MD	MD	MD	MD	MD
RCT (n.3)
No Meta-analysis
Moderate quality
No Funding
Study	Sample size; Mean age; Gender ratio	Comorbidities	Smoked cigarettes/day; Nicotine addiction severity	Smoking intervention (TC): Type	Duration	CARs; Point Prevalence Abstinence	Smoked cigarettes/days; Reason for failure	Adherence; Satisfaction; Acceptability	Cardiovascular before/after	Pneumological before/after	Metabolic before/after	Psychological before/after	Oral before/after
Eghdami S.,	n.217; N/D; N/D	MD	MD; MD	TC: mobile phone App	MD	n.29 CARs at 6.5 months (self-reported); n.37 7 days at 6.5 months (self-reported)	MD; MD	42.40% at 6 months; MD; MD	MD	MD	MD	MD	MD
2023	n.208; N/D; N/D	MD	MD; MD	TC: mobile phone App	MD	n.23 CARs at 6.5 months (self-reported); n.30 7 days at 6.5 months (self-reported)	MD; MD	37.98% at 6 months; MD; MD	MD	MD	MD	MD	MD
Soc Psychiatry Psychiatr Epidemiol	n.241; N/D; N/D	MD	≥5/day; MD	TC: website resources	MD	n.12 CARs at 6 months for 6 months (cotinine test); n.27 at 6 months (cotinine test) (time not specified)	MD; MD	79.67% at 6 months; MD; MD	MD	MD	MD	MD	MD
[35]	n.262; N/D; N/D	MD	≥5/day; MD	TC: tailored website resource + mobile phone text-message + email	MD	n.29 CARs at 6 months for 6 months (cotinine test); n.41 at 6 months (cotinine test) (time not specified)	MD; MD	72.14% at 6 months; MD; MD	MD	MD	MD	MD	MD
RCT (n.2)
Meta-analysis
Critically low quality
No Funding
Study	Sample size; Mean age; Gender ratio	Comorbidities	Smoked cigarettes/day; Nicotine addiction severity	Smoking intervention (TC): Type	Duration	CARs; Point Prevalence Abstinence	Smoked cigarettes/days; Reason for failure	Adherence; Satisfaction; Acceptability	Cardiovascular before/after	Pneumological before/after	Metabolic before/after	Psychological before/after	Oral before/after
Fang Y.E.,	n.1214; N/D; N/D	MD	≥5/day for ≥1 month; MD	TC: mobile phone App	MD	MD; n.356 7 days at 12 months (self-reported), n.293 30 days at 12 months (self-reported)	MD; MD	MD; MD; MD	MD	MD	MD	MD	MD
2023	n.1201; N/D; N/D	MD	≥5/day for ≥1 month; MD	TC: mobile phone App	MD	MD; n.302 7 days at 12 months (self-reported), n.225 30 days at 12 months (self-reported)	MD; MD	MD; MD; MD	MD	MD	MD	MD	MD
J Med Internet Res	n.80; MD; MD	Tubercolosis	MD; MD	TC: telephone counseling	MD	MD; n.54 at 6 months (time and methods not specified)	MD; MD	MD; MD; MD	MD	MD	MD	MD	MD
[36]	n.311; MD; MD	MD	MD; MD	TC: website resources + mobile phone text-message	MD	MD; n.72 30 days at 9 months (self-reported)	MD; MD	MD; MD; MD	MD	MD	MD	MD	MD
RCT (n.5)	n.307; MD; MD	MD	MD; MD	TC: website resources	MD	MD; n.71 30 days at 9 months (self-reported)	MD; MD	MD; MD; MD	MD	MD	MD	MD	MD
Meta-analysis	n.633; N/D; N/D	MD	≥5/days for ≥6 months; MD	TC: mobile phone App	6 months	MD; n.156 7 days at 6 months (self-reported)	MD; MD	39.02% at 6 months; MD; MD	MD	MD	MD	MD	MD
Moderate quality	n.638; N/D; N/D	MD	≥5/days for ≥6 months; MD	TC: computer App	6 months	MD; n.123 7 days at 6 months (self-reported)	MD; MD	33.86% at 6 months; MD; MD	MD	MD	MD	MD	MD
Funding is from the Hou Tu Research Fund of Duke Kunshan University	n.385; MD; MD	MD	MD; MD	TC: website resources	MD	MD; n.30 7 days at 6 months (self-reported)	MD; MD	MD; MD; MD	MD	MD	MD	MD	MD
	n.395; MD; MD	MD	MD; MD	TC: mobile phone text-message	MD	MD; n.30 7 days at 6 months (self-reported)	MD; MD	MD; MD; MD	MD	MD	MD	MD	MD
Study	Sample size; Mean age; Gender ratio	Comorbidities	Smoked cigarettes/day; Nicotine addiction severity	Smoking intervention (TC): Type	Duration	CARs; Point Prevalence Abstinence	Smoked cigarettes/days; Reason for failure	Adherence; Satisfaction; Acceptability	Cardiovascular before/after	Pneumological before/after	Metabolic before/after	Psychological before/after	Oral before/after
Gainsbury S.,	n.144; 39.5 y.o.; 72M/72F	MD	16.6 cigarettes/day (mean); MD	TC: website resources + mobile phone text-message + IVR + email	54 weeks	n.29 CARs at 12 months (self-reported); n.42 7 days at 6 months (self-reported), n.47 7 days at 12 months (self-reported)	MD; MD	81.94% at 12 months; MD; MD	MD	MD	MD	MD	MD
2011
Clin Psychol Rev
[37]
RCT (n.1)
No Meta-analysis
Critically low quality
No Funding
Study	Sample size; Mean age; Gender ratio	Comorbidities	Smoked cigarettes/day; Nicotine addiction severity	Smoking intervention (TC): Type	Duration	CARs; Point Prevalence Abstinence	Smoked cigarettes/days; Reason for failure	Adherence; Satisfaction; Acceptability	Cardiovascular before/after	Pneumological before/after	Metabolic before/after	Psychological before/after	Oral before/after
Graham A.L.,	n.257; 20.1 y.o.; 76M/181F	MD	3.8 cigarettes/day (mean); MD	TC: website-tailored resources + email	MD	MD; n.152 7 days at 30 weeks (self-reported), n.104 30 days at 30 weeks (self-reported), n.85 30 days at 30 weeks (carbon monoxide test)	MD; MD	93.00% at 30 weeks; MD; MD	MD	MD	MD	MD	MD
2016	n.260; 19.8 y.o; 61M/196F	MD	4.2 cigarettes/day (mean); MD	TC: website resources	MD	MD; n.100 7 days at 30 weeks (self-reported), n.60 30 days at 30 weeks (self-reported), n.44 30 days at 30 weeks (carbon monoxide test)	MD; MD	91.15% at 30 weeks; MD; MD	MD	MD	MD	MD	MD
Subst Abuse Rehabil	n.1865; 44.2 y.o.; 709M/1156F	MD	MD; MD	TC: website resources	MD	MD; n.256 7 days at 12 months (self-reported)	MD; MD	N/D; MD; MD	MD	MD	MD	MD	MD
[65]	n.144; 39.5 y.o.; 72M/72F	MD	16.6 cigarettes/day (mean); MD	TC: website resources + mobile phone text-message + IVR + email	54 weeks	n.29 CARs at 12 months (self-reported); n.42 7 days at 6 months (self-reported), n.47 7 days at 12 months (self-reported)	MD; MD	81.94% at 12 months; MD; MD	MD	MD	MD	MD	MD
RCT (n.20)	n.422; N/D; N/D	MD	MD; MD	TC: mobile phone text-message	MD	n.26 CARs at 7 months for 6 months (self-reported); n.85 7 days at 7 months (self-reported)	MD; MD	84.36% at 7 months; MD; MD	MD	MD	MD	MD	MD
Meta-analysis	n.755; N/D; N/D	MD	MD; MD	TC: internet-based resoruce	MD	n.68 CARs at 7 months for 6 months (self-reported); MD	MD; MD	88.23% at 7 months; MD; MD	MD	MD	MD	MD	MD
Low quality	n.809; N/D; N/D	MD	MD; MD	TC: internet-based resoruce	MD	n.70 CARs at 7 months for 6 months (self-reported); n.172 7 days at 7 months (self-reported)	MD; MD	87.14% at 7 months; MD; MD	MD	MD	MD	MD	MD
No funding	n.190; 40.75 yo.; 70M/120F	MD	19.89 cigarettes/day (mean); MD	TC: website resource	MD	n.63 CARs at 12 months for 12 months (self-reported); MD	MD; MD	MD; MD; MD	MD	MD	MD	MD	MD
	n.174; 41.18 y.o.; 64M/110F	MD	MD; MD	TC: website resource	MD	n.53 CARs at 12 months for 12 months (self-reported); MD	MD; MD	MD; MD; MD	MD	MD	MD	MD	MD
	n.202; 40.68 y.o.; 81M/121F	MD	MD; MD	TC: website resource	MD	n.45 CARs at 12 months for 12 months (self-reported); MD	MD; MD	MD; MD; MD	MD	MD	MD	MD	MD
	n.525; N/D; N/D	MD	MD; MD	TC: website resource	MD	MD; n.139 7 days at 7 months (self-reported)	MD; MD	MD; MD; MD	MD	MD	MD	MD	MD
	n.509; N/D; N/D	MD	MD; MD	TC: website resource + mobile text-message/quitline + social media	MD	MD; n.150 7 days at 7 months (self-reported)	MD; MD	MD; MD; MD	MD	MD	MD	MD	MD
	n.1029; 37.3 y.o.; 297M/732F	MD	MD; MD	TC: website resource + tailored email	12 months	MD; n.47 7 days at 12 months (self-reported)	MD; MD	40.72% at 12 months; MD; MD	MD	MD	MD	MD	MD
	n.1043; 36.9 y.o.; 277M/766F	MD	MD; MD	TC: website resource	12 months	MD; n.50 7 days at 12 months (self-reported)	MD; MD	41.04% at 12 months; MD; MD	MD	MD	MD	MD	MD
	n.562; N/D; N/D	MD	MD; MD	TC: interactive internet-based resource	MD	MD; n.61 30 days at 11.5 months (self-reported)	MD; MD	48.40% at 11.5 months; MD; MD	MD	MD	MD	MD	MD
	n.242; MD; MD	Inpatient rehabilitation centres	MD; MD	TC: computer-based tailored counseling + website resources + computer-based message + email	6 months	MD; n.57 7 days at 6 months (self-reported)	MD; MD	88.43% at 6 months; MD; MD	MD	MD	MD	MD	MD
	n.877; N/D; N/D	MD	MD; MD	TC: internet-based resoruce + email	MD	n.56 CARs at 6 months for 3 months (self-reported); MD	MD; MD	85.06% at 6 months; MD; MD	MD	MD	MD	MD	MD
	n.251; N/D; N/D	MD	MD; MD	TC: internet-based resoruce + email	MD	MD; n.48 7 days at 12 months (self-reported)	MD; MD	MD; MD; MD	MD	MD	MD	MD	MD
	n.247; N/D; N/D	MD	MD; MD	TC: internet-based resource	MD	MD; n.52 7 days at 12 months (self-reported)	MD; MD	MD; MD; MD	MD	MD	MD	MD	MD
	n.5405; N/D; N/D	MD	MD; MD	TC: website tailored resource	MD	MD; n.612 30 days at 13 months (self-reported)	MD; MD	MD; MD; MD	MD	MD	MD	MD	MD
	n.1047; N/D; N/D	MD	MD; MD	TC: website resoruce	MD	MD; n.106 30 days at 13 months (self-reported)	MD; MD	MD; MD; MD	MD	MD	MD	MD	MD
	n.81; 20.42 y.o. (range 18-24 y.o.); 44M/37F	MD	≥5/weeks; MD	TC: website resources + creation of a personal video message	MD	MD; n.26 7 days at 6 months (carbon monoxide test), n.18 30 days at 6 months (carbon monoxide test)	MD; MD	90.6% at 6 months; MD; MD	MD	MD	MD	MD	MD
	n.84; 20.64 y.o. (range 18-24 y.o.); 47M/37F	MD	≥5/weeks; MD	TC: website resources	MD	MD: n.21 7 days at 6 months (carbon monoxide test), n.15 30 days at 6 months (carbon monoxide test)	MD; MD	97.6% at 6 months; MD; MD	MD	MD	MD	MD	MD
	n.552; 48.4 y.o.; 253M/299F	MD	20.8 cigarettes/day (mean); MD	TC: website resources + email	6 months	n.23 CARs at 6 months for 20 weeks (self-reported); n.45 7 days at 6 months (self-reported)	MD; MD	25.9% at 6 months; MD; MD	MD	MD	MD	MD	MD
	n.139; N/D; N/D	MD	MD; MD	TC: internet-based resource + internet-based lessons	MD	MD; n.12 7 days at 12 months (self-reported)	MD; MD	37.41% at 12 months; MD; MD	MD	MD	MD	MD	MD
	n.141; N/D; N/D	MD	MD; MD	TC: static website-based resource	MD	MD; n.24 7 days at 12 months (self-reported)	MD; MD	31.91% at 12 months; MD; MD	MD	MD	MD	MD	MD
	n.142; N/D; N/D	MD	MD; MD	TC: internet-based resource + internet-based lessons	MD	MD; n.29 7 days at 12 months (self-reported)	MD; MD	60.56% at 12 months; MD; MD	MD	MD	MD	MD	MD
	n.146; N/D; N/D	MD	MD; MD	TC: static website-based resource	MD	MD; n.33 7 days at 12 months (self-reported)	MD; MD	62.33% at 12 months; MD; MD	MD	MD	MD	MD	MD
	n.651; N/D; N/D	MD	≥5/day; MD	TC: website tailored resource + website-based group network	6 months	n.24 CARs at 18 months (self-reported); n.119 30 days at 12 month (self-reported), n.129 30 days at 18 months (self-reported)	MD; MD	74.0% at 6 months, 72.2% at 12 months 69.0%% at 18 months; MD; MD	MD	MD	MD	MD	MD
	n.679; N/D; N/D	MD	≥5/day; MD	TC: website resource	6 months	n.29 CARs at 18 months (self-reported); n.98 30 days at 12 months (self-reported), n.113 30 days at 18 months (self-reported)	MD; MD	77.3% at 6 months, 72.5% at 12 months, 68.6% at 18 months; MD; MD	MD	MD	MD	MD	MD
	n.670; N/D; N/D	MD	MD; MD	TC: video materials	MD	n.66 CARs at 12 months (self-reported); MD	MD; MD	54.0% at 12 months; MD; MD	MD	MD	MD	MD	MD
	n.708; N/D; N/D	MD	MD; MD	TC: computer-based text-message	MD	n.52 CARs at 12 months (self-reported); MD	MD; MD	60.0% at 12 months; MD; MD	MD	MD	MD	MD	MD
	n.721; N/D; N/D	MD	MD; MD	TC: website resource	MD	n.46 CARs at 12 months for 12 months (self-reported); MD	MD; MD	58.5% at 12 months; MD; MD	MD	MD	MD	MD	MD
	n.2321; 39.5 y.o.; 859M/1462F	MD	MD; MD	TC: tailored website resources	>2 months	n.237 CARs at 7 months for 6 months (cotinine test); n.358 at 6 months (self-reported) (time not specified)	MD; MD	70.79% at 6 months; MD; MD	MD	MD	MD	MD	MD
	n.2292; 38.8 y.o.; 864M/1428F	MD	MD; MD	TC: website resources	MD	n.220 CARs at 7 months for 6 months (cotinine test); n.332 at 6 months (self-reported) (time not specified)	MD; MD	72.86% at 6 months; MD; MD	MD	MD	MD	MD	MD
Study	Sample size; Mean age; Gender ratio	Comorbidities	Smoked cigarettes/day; Nicotine addiction severity	Smoking intervention (TC): Type	Duration	CARs; Point Prevalence Abstinence	Smoked cigarettes/days; Reason for failure	Adherence; Satisfaction; Acceptability	Cardiovascular before/after	Pneumological before/after	Metabolic before/after	Psychological before/after	Oral before/after
Hutton H.E.,	n.139; N/D; N/D	MD	MD; MD	TC: internet-based resource + internet-based lessons	MD	MD; n.12 7 days at 12 months (self-reported)	MD; MD	37.41% at 12 months; MD; MD	MD	MD	MD	MD	MD
2011	n.144; 39.5 y.o.; 72M/72F	MD	16.6 cigarettes/day (mean); MD	TC: website resources + mobile phone text-message + IVR + email	54 weeks	n.29 CARs at 12 months (self-reported); n.42 7 days at 6 months (self-reported), n.47 7 days at 12 months (self-reported)	MD; MD	81.94% at 12 months; MD; MD	MD	MD	MD	MD	MD
Nicotine Tob Res	n.476; 49.63 y.o.; 175M/301F	MD	18.12 cigarettes/day (mean); MD	TC: internet-based resources	MD	MD; n.28 at 12 months (self-reported) (time not specified), n.12 at 12 months (cotinine test) (time not specified)	MD; MD	MD; MD; MD	MD	MD	MD	MD	MD
[66]	n.3246; N/D; N/D	MD	N/D; MD	TC: static website resources	MD	MD; n.330 at 13 months (time and methods not specified)	MD; MD	MD; MD; MD	MD	MD	MD	MD	MD
RCT (n.5)	n.2158; N/D; N/D	MD	N/D; MD	TC: interactive website resources	MD	MD; n.264 at 13 months (time and methods not specified)	MD; MD	MD; MD; MD	MD	MD	MD	MD	MD
Meta-analysis	n.141; N/D; N/D	MD	MD; MD	TC: static website-based resource	MD	MD; n.24 7 days at 12 months (self-reported)	MD; MD	31.91% at 12 months; MD; MD	MD	MD	MD	MD	MD
Critically low quality	n.142; N/D; N/D	MD	MD; MD	TC: internet-based resource + internet-based lessons	MD	MD; n.29 7 days at 12 months (self-reported)	MD; MD	60.56% at 12 months; MD; MD	MD	MD	MD	MD	MD
Funding is from the International Union Against Tuberculosis and Lung Disease	n.146; N/D; N/D	MD	MD; MD	TC: static website-based resource	MD	MD; n.33 7 days at 12 months (self-reported)	MD; MD	62.33% at 12 months; MD; MD	MD	MD	MD	MD	MD
	n.251; N/D; N/D	MD	MD; MD	TC: internet-based resoruce + email	MD	MD; n.48 7 days at 12 months (self-reported)	MD; MD	MD; MD; MD	MD	MD	MD	MD	MD
	n.247; N/D; N/D	MD	MD; MD	TC: internet-based resource	MD	MD; n.52 7 days at 12 months (self-reported)	MD; MD	MD; MD; MD	MD	MD	MD	MD	MD
Study	Sample size; Mean age; Gender ratio	Comorbidities	Smoked cigarettes/day; Nicotine addiction severity	Smoking intervention (TC): Type	Duration	CARs; Point Prevalence Abstinence	Smoked cigarettes/days; Reason for failure	Adherence; Satisfaction; Acceptability	Cardiovascular before/after	Pneumological before/after	Metabolic before/after	Psychological before/after	Oral before/after
Iaccarino J.M,	n.85; 57.8 y.o. (≥ 50 y.o,); 46M/39F	MD	≥20 pack-year; MD	TC: website resources	MD	MD; n.4 7 days at 12 months (carbon monoxide test)	MD; MD	MD; MD; MD	MD	MD	MD	MD	MD
2019	n.642; MD (≥ 50 y.o,); 642M/0F	MD	≥15/day for >25 y or 10/day for >30 y; MD	TC: computer-tailored materials	MD	n.78 CARs at 24 months (self-reported); n.85 7 days at 24 months (self-reported)	MD; MD	MD; MD; MD	MD	MD	MD	MD	MD
Prev Med
[38]
RCT (n.2)
No Meta-analysis
Low quality
Funding is from the Edith Nourse Rogers Memorial VA Hospital and the Portland VA Medical Center
Study	Sample size; Mean age; Gender ratio	Comorbidities	Smoked cigarettes/day; Nicotine addiction severity	Smoking intervention (TC): Type	Duration	CARs; Point Prevalence Abstinence	Smoked cigarettes/days; Reason for failure	Adherence; Satisfaction; Acceptability	Cardiovascular before/after	Pneumological before/after	Metabolic before/after	Psychological before/after	Oral before/after
Kant R.,	n.272; N/D; N/D	MD	MD	TC: internet-based resources	MD	MD; n.102 7 days at 50 weeks (self-reported)	MD; MD	MD; MD; MD	MD	MD	MD	MD	MD
2021	n.552; 48.4 y.o.; 253M/299F	MD	20.8 cigarettes/day (mean); MD	TC: website resources + email	6 months	n.23 at 6 months for 20 weeks (self-reported); n.45 7 days at 6 months (self-reported)	MD; MD	25.9% at 6 months; MD; MD	MD	MD	MD	MD	MD
Cureus	n.190; 40.75 yo.; 70M/120F	MD	19.89 cigarettes/day (mean); MD	TC: website resource	MD	n.63 CARs at 12 months for 12 months (self-reported); MD	MD; MD	MD; MD; MD	MD	MD	MD	MD	MD
[67]	n.144; 39.5 y.o.; 72M/72F	MD	16.6 cigarettes/day (mean); MD	TC: website resources + mobile phone text-message + IVR + email	54 weeks	n.29 CARs at 12 months (self-reported); n.42 7 days at 6 months (self-reported), n.47 7 days at 12 months (self-reported)	MD; MD	81.94% at 12 months; MD; MD	MD	MD	MD	MD	MD
RCT (n.7)	n.257; 20.1 y.o.; 76M/181F	MD	3.8 cigarettes/day (mean); MD	TC: website-tailored resources + email	MD	MD; n.152 7 days at 30 weeks (self-reported), n.104 30 days at 30 weeks (self-reported), n.85 30 days at 30 weeks (carbon monoxide test)	MD; MD	93.00% at 30 weeks; MD; MD	MD	MD	MD	MD	MD
Meta-analysis	n.260; 19.8 y.o; 61M/196F	MD	4.2 cigarettes/day (mean); MD	TC: website resources	MD	MD; n.100 7 days at 30 weeks (self-reported), n.60 30 days at 30 weeks (self-reported), n.44 30 days at 30 weeks (carbon monoxide test)	MD; MD	91.15% at 30 weeks; MD; MD	MD	MD	MD	MD	MD
Low quality	n.85; 57.8 y.o. (≥ 50 y.o,); 46M/39F	MD	≥20 pack-year; MD	TC: website resources	MD	MD; n.4 7 days at 12 months (carbon monoxide test)	MD; MD	MD; MD; MD	MD	MD	MD	MD	MD
No Funding	n.476; 49.63 y.o.; 175M/301F	MD	18.12 cigarettes/day (mean)	TC: internet-based resources	MD	MD; n.28 at 12 months (self-reported) (time not specified), n.12 at 12 months (cotinine test) (time not specified)	MD; MD	MD; MD; MD	MD	MD	MD	MD	MD
Study	Sample size; Mean age; Gender ratio	Comorbidities	Smoked cigarettes/day; Nicotine addiction severity	Smoking intervention (TC): Type	Duration	CARs; Point Prevalence Abstinence	Smoked cigarettes/days; Reason for failure	Adherence; Satisfaction; Acceptability	Cardiovascular before/after	Pneumological before/after	Metabolic before/after	Psychological before/after	Oral before/after
Krishnan N.,	n.674; N/D; N/D	MD	MD; MD	TC: mobile phone tailored text-message	6 months	n.44 CARs at 6 months for 6 months (cotinine test); MD	MD; MD	83.23% at 6 months; MD; MD	MD	MD	MD	MD	MD
2021	n.284; N/D; N/D	MD	MD; MD	TC: mobile phone tailored text-message	6 months	n.17 CARs at 6 months for 6 months (cotinine test); MD	MD; MD	74.65% at 6 months; MD; MD	MD	MD	MD	MD	MD
Addict Behav	n.411; N/D; N/D	MD	MD; MD	TC: mobile phone text-message	6 months	n.8 CARs at 6 months for 6 months (cotinine test); MD	MD; MD	87.10% at 6 months; MD; MD	MD	MD	MD	MD	MD
[39]	n.4000; N/D; N/D	MD	MD; MD	TC: mobile phone text-message	6 weeks	MD; n.1108 7 days at 6 months (self-reported)	MD; MD	41.6% at 6 months; MD; MD	MD	MD	MD	MD	MD
RCT (n.2)	n.4000; N/D; N/D	MD	MD; MD	TC: mobile phone text-message	6 weeks	MD; n.1109 7 days at 6 months (self-reported)	MD; MD	43.95% at 6 months; MD; MD	MD	MD	MD	MD	MD
No Meta-analysis
Low quality
No Funding
Study	Sample size; Mean age; Gender ratio	Comorbidities	Smoked cigarettes/day; Nicotine addiction severity	Smoking intervention (TC): Type	Duration	CARs; Point Prevalence Abstinence	Smoked cigarettes/days; Reason for failure	Adherence; Satisfaction; Acceptability	Cardiovascular before/after	Pneumological before/after	Metabolic before/after	Psychological before/after	Oral before/after
Li S.,	n.918; N/D; N/D	MD	MD; MD	TC: mobile phone text-message (WhatsApp)	MD	MD; n.48 7 days at 6 months (carbon monoxide test)	MD; MD	MD; MD; MD	MD	MD	MD	MD	MD
2024	n.452; 51 y.o. (range 42-60 y.o.); MD	MD	MD; MD	TC: telephone counseling	8 weeks	8.6% CARs at 6 months for 6 months (self-reported), n.33 CARs at 12 months for 12 months (self-reported); 14.6% 30 days at 6 months (self-reported)	MD; MD	78.98% at 12 months; MD; MD	MD	MD	MD	MD	MD
EClinicalMedicine	n.452; 52 y.o. (range 42-59 y.o.); MD	MD	MD; MD	TC: internet-based resources	MD	6.6% CARs at 6 months for 6 months (self-reported), n.24 CARs at 12 months for 12 months (self-reported); 11.5% 30 days at 6 months (self-reported)	MD; MD	79.20% at 12 months; MD; MD	MD	MD	MD	MD	MD
[40]	n.591; N/D; N/D	MD	MD; MD	TC: mobile phone text-message	MD	MD; n.48 7 days at 6 months (carbon monoxide test)	MD; MD	MD; MD; MD	MD	MD	MD	MD	MD
RCT (n.10)	n.190; 40.75 yo.; 70M/120F	MD	19.89 cigarettes/day (mean); MD	TC: website resource	MD	n.63 CARs at 12 months for 12 months (self-reported); MD	MD; MD	MD; MD; MD	MD	MD	MD	MD	MD
Meta-analysis	n.174; 41.18 y.o.; 64M/110F	MD	MD; MD	TC: website resource	MD	n.53 CARs at 12 months for 12 months (self-reported); MD	MD; MD	MD; MD; MD	MD	MD	MD	MD	MD
Low quality	n.299; 42.3 y.o.; 140M/159F	MD	18.4 cigarettes/day (mean); MD	TC: mobile phone App	3 months	n.76 CARs at 6 months for 3 months (self-reported), n.45 CARs at 6 months for 6 months (self-reported), n.34 CARs at 6 months (carbon monoxide test); MD	MD; MD	76.4% at 6 months; MD; MD	MD	MD	MD	MD	MD
No Funding	n.81; 31.32 y.o.; 46M/35F	MD	13.07/day (mean); MD	TC: mobile phone App + mobile carbon monoxide checker	3 weeks	n.18 CARs at 6 months (carbon monoxide test); MD	MD; MD	MD; MD; MD	MD	MD	MD	MD	MD
	n.81; 20.42 y.o. (range 18-24 y.o.); 44M/37F	MD	≥5/weeks; MD	TC: website resources + creation of a personal video message	MD	MD; n.26 7 days at 6 months (carbon monoxide test), n.18 30 days at 6 months (carbon monoxide test)	MD; MD	90.6% at 6 months; MD; MD	MD	MD	MD	MD	MD
	n.84; 20.64 y.o. (range 18-24 y.o.); 47M/37F	MD	≥5/weeks; MD	TC: website resources	MD	MD: n.21 7 days at 6 months (carbon monoxide test), n.15 30 days at 6 months (carbon monoxide test)	MD; MD	97.6% at 6 months; MD; MD	MD	MD	MD	MD	MD
	n.202; 40.68 y.o.; 81M/121F	MD	MD; MD	TC: website resource	MD	n.45 CARs at 12 months for 12 months (self-reported); MD	MD; MD	MD; MD; MD	MD	MD	MD	MD	MD
	n.160; N/D; N/D	MD	MD; MD	TC: mobile phone text-message	MD	n.36 CARs at 6 months for 6 months (self-reported), n.39 CARs at 12 months for 12 months (self-reported); MD	MD; MD	48.75% at 6 months; >80% were satisfied or totally satisfied (N/D questionnaire); MD	MD	MD	MD	MD	MD
	n.78; N/D; N/D	Schizophrenia spectrum	MD	TC: website interactive resources	MD	MD; n.1 7 days at 6 months (carbon monoxide test)	MD; MD	100%; 8.9 (mean), 83.1% satisfied or very satisfied (Perceived Usefulness and Ease of Use Scale); MD	MD	MD	MD	MD	MD
	n.84; N/D; N/D	Schizophrenia spectrum	MD	TC: website resources	MD	MD; n.6 7 days at 6 months (carbon monoxide test)	MD; MD	100%; 8,3 (mean), 95.38% satisfied or very satisfied (Perceived Usefulness and Ease of Use Scale); MD	MD	MD	MD	MD	MD
	n.144; 39.5 y.o.; 72M/72F	MD	16.6 cigarettes/day (mean); MD	TC: website resources + mobile phone text-message + IVR + email	54 weeks	n.29 CARs at 12 months (self-reported); n.42 7 days at 6 months (self-reported), n.47 7 days at 12 months (self-reported)	MD; MD	81.94% at 12 months; MD; MD	MD	MD	MD	MD	MD
Study	Sample size; Mean age; Gender ratio	Comorbidities	Smoked cigarettes/day; Nicotine addiction severity	Smoking intervention (TC): Type	Duration	CARs; Point Prevalence Abstinence	Smoked cigarettes/days; Reason for failure	Adherence; Satisfaction; Acceptability	Cardiovascular before/after	Pneumological before/after	Metabolic before/after	Psychological before/after	Oral before/after
Lindson-Hawley N.,	n.164; MD; MD	Outpatients pre-surgery or diagnostic procedure	≥20/day; MD	TC: telephone counseling + email	6 months	MD; n.11 at 12 months (time and methods not specified)	n.41 reduced >50% cigarettes/day at 12 months (carbon monoxide test) (time not specified), 15.8 cigarettes/day (mean); MD	MD; MD; MD	MD	MD	MD	MD	MD
2016	n.156; MD; MD	Outpatients pre-surgery or diagnostic procedure	≥20/day; MD	TC: email	6 months	MD; n.7 at 12 months (time and methods not specified)	n.29 reduced >50% cigarettes/day at 12 months (carbon monoxide test) (time not specified), 15.3 cigarettes/day at 12 months; MD	MD; MD; MD	MD	MD	MD	MD	MD
Cochrane Database Syst Rev
[68]
RCT (n.1)
Meta-analysis
High quality
Funding is from the National Institute for Health Research, UK
Study	Sample size; Mean age; Gender ratio	Comorbidities	Smoked cigarettes/day; Nicotine addiction severity	Smoking intervention (TC): Type	Duration	CARs; Point Prevalence Abstinence	Smoked cigarettes/days; Reason for failure	Adherence; Satisfaction; Acceptability	Cardiovascular before/after	Pneumological before/after	Metabolic before/after	Psychological before/after	Oral before/after
Liu S.,	n.299; 42.3 y.o.; 140/159F	MD	18.4 cigarettes/day (mean); MD	TC: mobile phone App	3 months	n.76 CARs at 6 months for 3 months (self-reported), n.45 CARs at 6 months for 6 months (self-reported), n.34 CARs at 6 months (carbon monoxide test); MD	MD; MD	76.4% ar 6 months; MD; MD	MD	MD	MD	MD	MD
2017	n.303; 41.3 y.o.; 145/158F	MD	18.2 cigarettes/day; MD	TC: mobile phone App	3 months	n.70 CARs at 6 months for 3 months (self-reported), n.27 CARs at 6 months for 6 months (self-reported), n.19 CARs at 6 months (carbon monoxide test); MD	MD; MD	78.5% at 6 months; MD; MD	MD	MD	MD	MD	MD
J Neurol Sci	n.241; N/D; N/D	MD	≥5/day; MD	TC: website resources	MD	n.12 CARs at 6 months for 6 months (cotinine test); n.27 at 6 months (cotinine test) (time not specified)	MD; MD	79,67% at 6 months; MD; MD	MD	MD	MD	MD	MD
[41]	n.262; N/D; N/D	MD	≥5/day; MD	TC: tailored website resource + mobile phone text-message + email	MD	n.29 CARs at 6 months for 6 months (cotinine test); n.41 at 6 months (cotinine test) (time not specified)	MD; MD	72.14% at 6 months; MD; MD	MD	MD	MD	MD	MD
RCT (n.3)	n.144; 39.5 y.o.; 72M/72F	MD	16.6 cigarettes/day (mean); MD	TC: website resources + mobile phone text-message + IVR + email	54 weeks	n.29 CARs at 12 months (self-reported); n.42 7 days at 6 months (self-reported), n.47 7 days at 12 months (self-reported)	MD; MD	81.94% at 12 months; MD; MD	MD	MD	MD	MD	MD
Meta-analysis
Critically low quality
No Funding
Study	Sample size; Mean age; Gender ratio	Comorbidities	Smoked cigarettes/day; Nicotine addiction severity	Smoking intervention (TC): Type	Duration	CARs; Point Prevalence Abstinence	Smoked cigarettes/days; Reason for failure	Adherence; Satisfaction; Acceptability	Cardiovascular before/after	Pneumological before/after	Metabolic before/after	Psychological before/after	Oral before/after
Luo T.,	n.299; 42.3 y.o.; 140/159F	MD	18.4 cigarettes/day (mean); MD	TC: mobile phone App	3 months	n.76 CARs at 6 months for 3 months (self-reported), n.45 CARs at 6 months for 6 months (self-reported), n.34 CARs at 6 months (carbon monoxide test); MD	MD; MD	76.4% ar 6 months; MD; MD	MD	MD	MD	MD	MD
2021	n.79; 20.8 y.o. (18-25 y.o); 63M/16F	MD	MD; MD	TC: social media tailored resources (Facebook) + social media chat group (Facebook)	3 months	MD; n.14 7 days at 6 months (self-reported), 8% 7 days at 6 months (cotinine test), n.10 7 days at 12 months (self-reported), 8% 7 days at 12 months (cotinine test)	n.28 reduced by ≥50% at 12 months; MD	85% at 6 months, 72% at 12 months; MD; MD	MD	MD	MD	MD	MD
Perspect Public Health	n.798; 29.3 y.o.; 455M/343F	MD	MD; MD	TC: social media resources + social media text-message	MD	MD; 21.4% 1 day at 7 months after selected quit date	MD; MD	MD; MD; MD	MD	MD	MD	MD	MD
[42]
RCT (n.1), cohort study (n.2)
No Meta-analysis
Quality
No funding
Study	Sample size; Mean age; Gender ratio	Comorbidities	Smoked cigarettes/day; Nicotine addiction severity	Smoking intervention (TC): Type	Duration	CARs; Point Prevalence Abstinence	Smoked cigarettes/days; Reason for failure	Adherence; Satisfaction; Acceptability	Cardiovascular before/after	Pneumological before/after	Metabolic before/after	Psychological before/after	Oral before/after
Matkin W.,	n.213; N/D (range 18-65 y.o.); N/D	MD	MD; MD	TC: telephone counseling + email	MD	MD; n.18 1 day 12 months (self-reported)	MD; MD	3.76% complete all counseling, 21.60% complete at least 1 counseling; MD; MD	MD	MD	MD	MD	MD
2019
Cochrane Database Syst Rev
[69]
RCT (n.1)
Meta-analysis
High quality
Funding is from the National Institute for Health Research, and the Cochrane Tobacco Addiction Group
Study	Sample size; Mean age; Gender ratio	Comorbidities	Smoked cigarettes/day; Nicotine addiction severity	Smoking intervention (TC): Type	Duration	CARs; Point Prevalence Abstinence	Smoked cigarettes/days; Reason for failure	Adherence; Satisfaction; Acceptability	Cardiovascular before/after	Pneumological before/after	Metabolic before/after	Psychological before/after	Oral before/after
McCrabb S.,	n.977; N/D; N/D	MD	MD; MD	TC: computer-based tailored text-message	MD	3.4% CARs at 6 months (self-reported); MD	MD; MD	MD; MD; MD	MD	MD	MD	MD	MD
2019	n.1005; N/D; N/D	MD	MD; MD	TC: computer-based tailored text-message	MD	2.2% CARs at 6 months (self-reported); MD	MD; MD	MD; MD; MD	MD	MD	MD	MD	MD
Ann Behav Med	n.1285; N/D; N/D	MD	MD; MD	TC: computer-based tailored resources	MD	14.6% CARs at 6 months (self-reported); MD	MD; MD	MD; MD; MD	MD	MD	MD	MD	MD
[43]	n.1280; N/D; N/D	MD	MD; MD	TC: computer-based resources	MD	10.2% CARs at 6 months (self-reported); MD	MD; MD	MD; MD; MD	MD	MD	MD	MD	MD
RCT (n.18)	n.144; 39.5 y.o.; 72M/72F	MD	16.6 cigarettes/day (mean); MD	TC: website resources + mobile phone text-message + IVR + email	54 weeks	n.29 CARs at 12 months (self-reported); n.42 7 days at 6 months (self-reported), n.47 7 days at 12 months (self-reported)	MD; MD	81.94% at 12 months; MD; MD	MD	MD	MD	MD	MD
Meta-analysis	n.453; 52 y.o.; 187M/266F	MD	MD; MD	TC: tailored text-message + internet-based resource	MD	5.3% CARs at 12 months (self-reported); MD	MD; MD	MD; MD; MD	MD	MD	MD	MD	MD
High quality	n.2321; 39.5 y.o.; 859M/1462F	MD	MD; MD	TC: tailored website resources	>2 months	n.237 CARs at 7 months for 6 months (cotinine test); n.358 at 6 months (self-reported) (time not specified)	MD; MD	70.79% at 6 months; MD; MD	MD	MD	MD	MD	MD
No Funding	n.2292; 38.8 y.o.; 864M/1428F	MD	MD; MD	TC: website resources	MD	n.220 CARs at 7 months for 6 months (cotinine test); n.332 at 6 months (self-reported) (time not specified)	MD; MD	72.86% at 6 months; MD; MD	MD	MD	MD	MD	MD
	n.190; 40.75 yo.; 70M/120F	MD	19.89 cigarettes/day (mean); MD	TC: website resource	MD	n.63 CARs at 12 months for 12 months (self-reported); MD	MD; MD	MD; MD; MD	MD	MD	MD	MD	MD
	n.651; N/D; N/D	MD	≥5/day; MD	TC: website tailored resource + website-based group network	6 months	n.24 CARs at 18 months (self-reported); n.119 30 days at 12 month (self-reported), n.129 30 days at 18 months (self-reported)	MD; MD	74.0% at 6 months, 72.2% at 12 months 69.0%% at 18 months; MD; MD	MD	MD	MD	MD	MD
	n.679; N/D; N/D	MD	≥5/day; MD	TC: website resource	6 months	n.29 CARs at 18 months (self-reported); n.98 30 days at 12 months (self-reported), n.113 30 days at 18 months (self-reported)	MD; MD	77.3% at 6 months, 72.5% at 12 months, 68.6% at 18 months; MD; MD	MD	MD	MD	MD	MD
	n.242; MD; MD	Inpatient rehabilitation centres	MD; MD	TC: computer-based tailored counseling + website resources + computer-based message + email	6 months	MD; n.57 7 days at 6 months (self-reported)	MD; MD	88.43% at 6 months; MD; MD	MD	MD	MD	MD	MD
	n.164; N/D; N/D	MD	MD; MD	TC: website tailored resources + email	MD	MD; 16.5% 7 days at 6 months (self-reported)	MD; MD	MD; MD; MD	MD	MD	MD	MD	MD
	n.299; N/D; N/D	MD	MD; MD	TC: website tailored resources	MD	MD; 8.4% 7 days at 6 months (self-reported)	MD; MD	MD; MD; MD	MD	MD	MD	MD	MD
	n.4097; N/D; N/D	MD	MD; MD	TC: website resource + email	MD	MD; 8.7% 7 days at 12 months (self-reported)	MD; MD	MD; MD; MD	MD	MD	MD	MD	MD
	n.4118; N/D; N/D	MD	MD; MD	TC: website resource	MD	MD; 7.4% 7 days at 12 months (self-reported)	MD; MD	MD; MD; MD	MD	MD	MD	MD	MD
	n.559; N/D; N/D	MD	MD; MD	TC: internet-based resource + internet-based video + internet-based chat group + tailored text-message	MD	MD; 17.0% 30 days at 6 months (self-reported)	MD; MD	MD; MD; MD	MD	MD	MD	MD	MD
	n.561; N/D; N/D	MD	MD; MD	TC: internet-based resource + internet-based video + internet-based chat group	MD	MD; 15.5% 30 days at 6 months (self-reported)	MD; MD	MD; MD; MD	MD	MD	MD	MD	MD
	n.562; N/D; N/D	MD	MD; MD	TC: interactive internet-based resource	MD	MD; n.61 30 days at 11.5 months (self-reported)	MD; MD	48.40% at 11.5 months; MD; MD	MD	MD	MD	MD	MD
	n.204; N/D; N/D	MD	MD; MD	TC: interactive internet-based resource	MD	MD; 8.3% 30 days at 6 months (self-reported)	MD; MD	MD; MD; MD	MD	MD	MD	MD	MD
	n.199; N/D; N/D	MD	MD; MD	TC: internet-based resource	MD	MD; 8.0% 30 days at 6 months (self-reported)	MD; MD	MD; MD; MD	MD	MD	MD	MD	MD
	n.139; N/D; N/D	MD	MD; MD	TC: internet-based resource + internet-based lessons	MD	MD; n.12 7 days at 12 months (self-reported)	MD; MD	37.41% at 12 months; MD; MD	MD	MD	MD	MD	MD
	n.141; N/D; N/D	MD	MD; MD	TC: static website-based resource	MD	MD; n.24 7 days at 12 months (self-reported)	MD; MD	31.91% at 12 months; MD; MD	MD	MD	MD	MD	MD
	n.142; N/D; N/D	MD	MD; MD	TC: internet-based resource + internet-based lessons	MD	MD; n.29 7 days at 12 months (self-reported)	MD; MD	60.56% at 12 months; MD; MD	MD	MD	MD	MD	MD
	n.146; N/D; N/D	MD	MD; MD	TC: static website-based resource	MD	MD; n.33 7 days at 12 months (self-reported)	MD; MD	62.33% at 12 months; MD; MD	MD	MD	MD	MD	MD
	n.251; N/D; N/D	MD	MD; MD	TC: internet-based resource + email	MD	MD; n.48 7 days at 12 months (self-reported)	MD; MD	MD; MD; MD	MD	MD	MD	MD	MD
	n.247; N/D; N/D	MD	MD; MD	TC: internet-based resource	MD	MD; n.52 7 days at 12 months (self-reported)	MD; MD	MD; MD; MD	MD	MD	MD	MD	MD
	n.708; MD; MD	MD	MD; MD	TC: tailored video materials	MD	7.3% CARs at 12 months (self-reported)	MD; MD	MD; MD; MD	MD	MD	MD	MD	MD
	n.132; N/D; N/D	MD	MD; MD	TC: tailored internet-based text-message	MD	26.5% CARs at 12 months (self-reported)	MD; MD	MD; MD; MD	MD	MD	MD	MD	MD
	n.81; N/D; N/D	MD	≥5/weeks; MD	TC: website resources	MD	MD; 25.0% 7 days at 6 months (carbon monoxide test)	MD; MD	MD; MD; MD	MD	MD	MD	MD	MD
Study	Sample size; Mean age; Gender ratio	Comorbidities	Smoked cigarettes/day; Nicotine addiction severity	Smoking intervention (TC): Type	Duration	CARs; Point Prevalence Abstinence	Smoked cigarettes/days; Reason for failure	Adherence; Satisfaction; Acceptability	Cardiovascular before/after	Pneumological before/after	Metabolic before/after	Psychological before/after	Oral before/after
Mersha A.G.,	n.117; 39.82 y.o. (21-68 y.o.); 117M/0F	MD	15/day for 24 y (mean); 48% FTND minimally, 27% FTND moderately, 25% highly dependent	TC: website resources + website-based group network	6 months	MD; n.16 at 6 months (self-reported) (time not specified)	n.27 reduced cigarettes/day, n.24 not changed smoking habits; MD	MD; MD; MD	MD	MD	MD	MD	MD
2024	n.31; N/D; N/D	MD	MD; MD	TC: social media resource + social media group text message (Facebook)	MD	MD; 6.4% 7 days at 6 months (N/D biochemically verified)	MD; MD	MD; MD; MD	MD	MD	MD	MD	MD
Prev Med	n.79; 20.8 y.o. (18-25 y.o); 63M/16F	MD	MD; MD	TC: social media tailored resources (Facebook) + social media group text-message (Facebook)	3 months	MD; n.14 7 days at 6 months (self-reported), 8% 7 days at 6 months (cotinine test), n.10 7 days at 12 months (self-reported), 8% 7 days at 12 months (cotinine test)	n.28 reduced by ≥50% at 12 months; MD	n.65 at 6 months, n.57 at 12 months; MD; MD	MD	MD	MD	MD	MD
[44]	n.81; 31.32 y.o.; 46M/35F	MD	13.07/day (mean); MD	TC: mobile phone App + mobile carbon monoxide checker	3 weeks	n.18 CARs at 6 months (carbon monoxide test); MD	MD; MD	MD; MD; MD	MD	MD	MD	MD	MD
RCT (n.2), prospective study (n.2)
No-Meta-analysis
Low quality
No funding
Study	Sample size; Mean age; Gender ratio	Comorbidities	Smoked cigarettes/day; Nicotine addiction severity	Smoking intervention (TC): Type	Duration	CARs; Point Prevalence Abstinence	Smoked cigarettes/days; Reason for failure	Adherence; Satisfaction; Acceptability	Cardiovascular before/after	Pneumological before/after	Metabolic before/after	Psychological before/after	Oral before/after
Naslund J.A.,	n.79; 20.8 y.o. (18-25 y.o); 63M/16F	MD	MD; MD	TC: social media tailored resources (Facebook) + social media group text-message (Facebook)	3 months	MD; n.14 7 days at 6 months (self-reported), 8% 7 days at 6 months (cotinine test), n.10 7 days at 12 months (self-reported), 8% 7 days at 12 months (cotinine test)	n.28 reduced by ≥50% at 12 months; MD	n.65 at 6 months, n.57 at 12 months; MD; MD	MD	MD	MD	MD	MD
2017
Addict Behav
[45]
Cohort study (n.1)
No Meta-analysis
High quality
Funding is from the National Institute on Drug Abuse, and the United States Centers for Disease Control and Prevention
Study	Sample size; Mean age; Gender ratio	Comorbidities	Smoked cigarettes/day; Nicotine addiction severity	Smoking intervention (TC): Type	Duration	CARs; Point Prevalence Abstinence	Smoked cigarettes/days; Reason for failure	Adherence; Satisfaction; Acceptability	Cardiovascular before/after	Pneumological before/after	Metabolic before/after	Psychological before/after	Oral before/after
Nguyen A.,	n.221; MD; MD	MD	MD; MD	TC: telephone counseling + mobile phone text-message	12 months	MD; 40.7% 30 days at 12 months (self-reported), 5.9% 30 days at 12 months (N/D biochemically verified)	MD; MD	63.8% answered four calls, 52.9% all the eight calls; MD; MD	MD	MD	MD	MD	MD
2023
Healthcare (Basel)
[46]
Prospective study (n.1)
No Meta-analysis
Critically low quality
Funding is from the the Cancer Center Support , the US National Cancer Insitute, and the Oklahoma Tobacco Settlement Endowment Trust
Study	Sample size; Mean age; Gender ratio	Comorbidities	Smoked cigarettes/day; Nicotine addiction severity	Smoking intervention (TC): Type	Duration	CARs; Point Prevalence Abstinence	Smoked cigarettes/days; Reason for failure	Adherence; Satisfaction; Acceptability	Cardiovascular before/after	Pneumological before/after	Metabolic before/after	Psychological before/after	Oral before/after
O'Logbon J.,	n.257; 20.1 y.o.; 76M/181F	MD	3.8 cigarettes/day (mean); MD	TC: website-tailored resources + email	MD	MD; n.152 7 days at 30 weeks (self-reported), n.104 30 days at 30 weeks (self-reported), n.85 30 days at 30 weeks (carbon monoxide test)	MD; MD	93.00% at 30 weeks; MD; MD	MD	MD	MD	MD	MD
2024	n.260; 19.8 y.o; 61M/196F	MD	4.2 cigarettes/day (mean); MD	TC: website resources	MD	MD; n.100 7 days at 30 weeks (self-reported), n.60 30 days at 30 weeks (self-reported), n.44 30 days at 30 weeks (carbon monoxide test)	MD; MD	91.15% at 30 weeks; MD; MD	MD	MD	MD	MD	MD
J Ment Health	n.81; 20.42 y.o. (range 18-24 y.o.); 44M/37F	MD	≥5/weeks; MD	TC: website resources + creation of a personal video message	MD	MD; n.26 7 days at 6 months (carbon monoxide test), n.18 30 days at 6 months (carbon monoxide test)	MD; MD	90.6% at 6 months; MD; MD	MD	MD	MD	MD	MD
[47]	n.84; 20.64 y.o. (range 18-24 y.o.); 47M/37F	MD	≥5/weeks; MD	TC: website resources	MD	MD: n.21 7 days at 6 months (carbon monoxide test), n.15 30 days at 6 months (carbon monoxide test)	MD; MD	95.2% at 6 months; MD; MD	MD	MD	MD	MD	MD
RCT (n.2)
Meta-analysis
High quality
No Funding
Study	Sample size; Mean age; Gender ratio	Comorbidities	Smoked cigarettes/day; Nicotine addiction severity	Smoking intervention (TC): Type	Duration	CARs; Point Prevalence Abstinence	Smoked cigarettes/days; Reason for failure	Adherence; Satisfaction; Acceptability	Cardiovascular before/after	Pneumological before/after	Metabolic before/after	Psychological before/after	Oral before/after
Park E.,	n.251; N/D; N/D	MD	10.8 cigarettes/day (mean); MD	TC: social media tailored resource (Facebook) + social media group text-message (Facebook)	MD	MD; n.25 7 days at 6 months (self-reported), n.9 7 days at 6 months (cotinine test), n.37 7 days at 12 months (self-reported), n.11 7 days at 12 months (cotinine test)	MD; MD	N/D; MD; MD	MD	MD	MD	MD	MD
2023	n.249; N/D; N/D	MD	11.4 cigarettes/day (mean); MD	TC: website resoruce	MD	MD; n.29 7 days at 6 months (self-reported), n.9 7 days at 6 months (cotinine test), n.38 7 days at 12 months (self-reported), n.14 7 days at 12 months (cotinine test)	MD; MD	N/D; MD; MD	MD	MD	MD	MD	MD
BMC Public Health	n.820; N/D (19-29 y.o.); 456M/364F	MD	MD; MD	TC: mobile phone App	MD	n.49 CARs at 6 months (self-reported); n.114 7 days at 6 months (self-reported), n.84 30 days at 6 months (self-reported)	MD; MD	43.17% at 6 months; n.351 used frequently, n.340 easy to use, n.337 well laid out, n.331 confidence in using at 6 months; MD	MD	MD	MD	MD	MD
[48]
RCT (n.2)
No Meta-analysis
Critically low quality
Funding is from the National Heart, Lung, and Blood Institute, and the HL138052 K12 Mentored Career Development
Study	Sample size; Mean age; Gender ratio	Comorbidities	Smoked cigarettes/day; Nicotine addiction severity	Smoking intervention (TC): Type	Duration	CARs; Point Prevalence Abstinence	Smoked cigarettes/days; Reason for failure	Adherence; Satisfaction; Acceptability	Cardiovascular before/after	Pneumological before/after	Metabolic before/after	Psychological before/after	Oral before/after
Piñeiro B.,	n.85; 57.8 y.o. (≥ 50 y.o,); 46M/39F	MD	≥20 pack-year; MD	TC: website resources	MD	MD; n.4 7 days at 12 months (carbon monoxide test)	MD; MD	MD; MD; MD	MD	MD	MD	MD	MD
2016	n.642; MD (≥ 50 y.o,); 642M/0F	MD	≥15/day for >25 y or 10/day for >30 y; MD	TC: computer-based tailored materials	MD	n.78 CARs at 24 months (self-reported); n.85 7 days at 24 months (self-reported)	MD; MD	MD; MD; MD	MD	MD	MD	MD	MD
Lung Cancer
[49]
RCT (n.1), pilot study (n.1)
No Meta-analysis
Critically low quality
Funding is from the Florida Biomedical Research Program, and the Galician Program for Research Innovation and Growth 2011-2015
Study	Sample size; Mean age; Gender ratio	Comorbidities	Smoked cigarettes/day; Nicotine addiction severity	Smoking intervention (TC): Type	Duration	CARs; Point Prevalence Abstinence	Smoked cigarettes/days; Reason for failure	Adherence; Satisfaction; Acceptability	Cardiovascular before/after	Pneumological before/after	Metabolic before/after	Psychological before/after	Oral before/after
Ricker A.B.,	n.164; MD; MD	Outpatients pre-surgery or diagnostic procedure	≥20/day; MD	TC: telephone counseling + email	6 months	MD; n.11 at 12 months (time and methods not specified)	n.41 reduced >50% cigarettes/day at 12 months (carbon monoxide test) (time not specified), 15.8 cigarettes/day (mean); MD	MD; MD; MD	MD	MD	MD	MD	MD
2024	n.156; MD; MD	Outpatients pre-surgery or diagnostic procedure	≥20/day; MD	TC: email	6 months	MD; n.7 at 12 months (time and methods not specified)	n.29 reduced >50% cigarettes/day at 12 months (carbon monoxide test) (time not specified), 15.3 cigarettes/day at 12 months; MD	MD; MD; MD	MD	MD	MD	MD	MD
Am J Surg
[50]
RCT (n.1)
No Meta-analysis
Critically low quality
No Funding
Study	Sample size; Mean age; Gender ratio	Comorbidities	Smoked cigarettes/day; Nicotine addiction severity	Smoking intervention (TC): Type	Duration	CARs; Point Prevalence Abstinence	Smoked cigarettes/days; Reason for failure	Adherence; Satisfaction; Acceptability	Cardiovascular before/after	Pneumological before/after	Metabolic before/after	Psychological before/after	Oral before/after
Saroj S.K.,	n.3631; MD; MD	MD	MD; MD	TC: telephone counseling + mobile phone text-message	12 months	15.6% CARs at 6 months (self-reported), 14.4% CARs at 9 months (self-reported), 12.8% CARs at 12 months (self-reported); MD	MD; MD	MD; MD; MD	MD	MD	MD	MD	MD
2022	n.117; 39.82 y.o. (21-68 y.o.); 117M/0F	MD	15/day for 24 y (mean); 48% FTND minimally, 27% FTND moderately, 25% highly dependent	TC: website resources + website-based group network	6 months	MD; n.16 at 6 months (self-reported) (time not specified)	n.27 reduced cigarettes/day, n.24 not changed smoking habits; MD	MD; MD; MD	MD	MD	MD	MD	MD
Monaldi Arch Chest Dis	n.1823; MD; MD	MD	MD; MD	TC: mobile phone text-message	MD	MD; n.209 7 days at 6 months (self-reported)	MD; MD	MD; MD; MD	MD	MD	MD	MD	MD
[51]	n.1788; MD; MD	MD	MD; MD	TC: email	MD	MD; n.196 7 days at 6 months (self-reported)	MD; MD	MD; MD; MD	MD	MD	MD	MD	MD
RCT (n.4), Observational study (n.1)	n.633; MD; MD	MD	≥1/day for ≥6 months; MD	TC: mobile phone App	MD	MD; n.156 at 6 months (self-reported) (time not specified)	MD; MD	39.02% at 6 months; MD; MD	MD	MD	MD	MD	MD
No Meta-analysis	n.638; MD; MD	MD	≥5/day for ≥6 months; MD	TC: computer App	6 months	MD; n.123 7 days at 6 months (self-reported)	MD; MD	33.86% at 6 months; MD; MD	MD	MD	MD	MD	MD
Critically low quality	n.342; 27.9 y.o.; 147M/195F	MD	MD; MD	TC: mobile phone App	MD	n.25 CARs at 6 months (self-reported); MD	MD; MD	84.50% at 6 months; MD; MD	MD	MD	MD	MD	MD
No funding	n.342; 28.8 y.o.; 161M/181F	MD	MD; MD	TC: mobile phone App	MD	n.11 CARs at 6 months (self-reported); MD	MD; MD	85.96% at 6 months; MD; MD	MD	MD	MD	MD	MD
Study	Sample size; Mean age; Gender ratio	Comorbidities	Smoked cigarettes/day; Nicotine addiction severity	Smoking intervention (TC): Type	Duration	CARs; Point Prevalence Abstinence	Smoked cigarettes/days; Reason for failure	Adherence; Satisfaction; Acceptability	Cardiovascular before/after	Pneumological before/after	Metabolic before/after	Psychological before/after	Oral before/after
Sawyer C.,	n.2570; 46.2 y.o.; 514M/2056F	Bipolar disorder (n.221), schizoaffective disorder (n.783), no mental health condition (n.1566)	MD; MD	TC: website resource + mobile phone text-message	12 months	MD; n.304 among no mental health condition/n.24 among bipolar disorder/n.123 among schizoaffective disorder 30 days at 6 months (self-reported), n.393 among no mental health condition/n.36 among bipolar disorder/n.140 among schizoaffective disorder 30 days at 12 months (self-reported)	MD; MD	13.5 (mean) logins in the bipolar group; MD; MD	MD	MD	MD	MD	MD
2023	n.78; N/D; N/D	Schizophrenia spectrum	MD	TC: website interactive resources	MD	MD; n.1 7 days at 6 months (carbon monoxide test)	MD; MD	100% at 6 months; 8.9 (mean), 83.1% satisfied or very satisfied (Perceived Usefulness and Ease of Use Scale); MD	MD	MD	MD	MD	MD
Psychol Med	n.84; N/D; N/D	Schizophrenia spectrum	MD	TC: website resources	MD	MD; n.6 7 days at 6 months (carbon monoxide test)	MD; MD	100% at 6 months; 8,3 (mean), 95.38% satisfied or very satisfied (Perceived Usefulness and Ease of Use Scale); MD	MD	MD	MD	MD	MD
[52]
RCT (n.2)
No Meta-analysis
Critically low quality
Funding is from the University of Manchester Presidential Fellowship, and the UK Research and Innovative Future Leaders Fellowship
Study	Sample size; Mean age; Gender ratio	Comorbidities	Smoked cigarettes/day; Nicotine addiction severity	Smoking intervention (TC): Type	Duration	CARs; Point Prevalence Abstinence	Smoked cigarettes/days; Reason for failure	Adherence; Satisfaction; Acceptability	Cardiovascular before/after	Pneumological before/after	Metabolic before/after	Psychological before/after	Oral before/after
Shahab L.,	n.257; 20.1 y.o.; 76M/181F	MD	3.8 cigarettes/day (mean); MD	TC: website-tailored resources + email	MD	MD; n.152 7 days at 30 weeks (self-reported), n.104 30 days at 30 weeks (self-reported), n.85 30 days at 30 weeks (carbon monoxide test)	MD; MD	93.00% at 30 weeks; MD; MD	MD	MD	MD	MD	MD
2009	n.260; 19.8 y.o; 61M/196F	MD	4.2 cigarettes/day (mean); MD	TC: website resources	MD	MD; n.100 7 days at 30 weeks (self-reported), n.60 30 days at 30 weeks (self-reported), n.44 30 days at 30 weeks (carbon monoxide test)	MD; MD	91.15% at 30 weeks; MD; MD	MD	MD	MD	MD	MD
Addiction	n.144; 39.5 y.o.; 72M/72F	MD	16.6 cigarettes/day (mean); MD	TC: website resources + mobile phone text-message + IVR + email	54 weeks	n.29 CARs at 12 months (self-reported); n.42 7 days at 6 months (self-reported), n.47 7 days at 12 months (self-reported)	MD; MD	81.94% at 12 months; MD; MD	MD	MD	MD	MD	MD
[53]
RCT (n.2)
Meta-analysis
Critically low quality
Funding is from the Department of Health England
Study	Sample size; Mean age; Gender ratio	Comorbidities	Smoked cigarettes/day; Nicotine addiction severity	Smoking intervention (TC): Type	Duration	CARs; Point Prevalence Abstinence	Smoked cigarettes/days; Reason for failure	Adherence; Satisfaction; Acceptability	Cardiovascular before/after	Pneumological before/after	Metabolic before/after	Psychological before/after	Oral before/after
Spanakis P.,	n.84; N/D; N/D	Schizophrenia spectrum	MD	TC: website resources	MD	MD; n.6 7 days at 6 months (carbon monoxide test)	MD; MD	100%; 8,3 (mean), 95.38% satisfied or very satisfied (Perceived Usefulness and Ease of Use Scale); MD	MD	MD	MD	MD	MD
2022	n.78; N/D; N/D	Schizophrenia spectrum	MD	TC: website interactive resources	MD	MD; n.1 7 days at 6 months (carbon monoxide test)	MD; MD	100%; 8.9 (mean), 83.1% satisfied or very satisfied (Perceived Usefulness and Ease of Use Scale); MD	MD	MD	MD	MD	MD
Addiction
[54]
RCT (n.1)
Meta-analysis
High qulity
Funding is from the National Insitute for Health Research
Study	Sample size; Mean age; Gender ratio	Comorbidities	Smoked cigarettes/day; Nicotine addiction severity	Smoking intervention (TC): Type	Duration	CARs; Point Prevalence Abstinence	Smoked cigarettes/days; Reason for failure	Adherence; Satisfaction; Acceptability	Cardiovascular before/after	Pneumological before/after	Metabolic before/after	Psychological before/after	Oral before/after
Staiger P.K.,	n.820; N/D (19-29 y.o.); 456M/364F	MD	MD; MD	TC: mobile phone App	MD	n.49 CARs at 6 months (self-reported); n.114 7 days at 6 months (self-reported), n.84 30 days at 6 months (self-reported)	MD; MD	43.17% at 6 months; n.351 used frequently, n.340 easy to use, n.337 well laid out, n.331 confidence in using at 6 months; MD	MD	MD	MD	MD	MD
2020
J Med Internet Res
[55]
RCT (n.1)
No Meta-analysis
Critically low quality
Funding is from the Deakin University
Study	Sample size; Mean age; Gender ratio	Comorbidities	Smoked cigarettes/day; Nicotine addiction severity	Smoking intervention (TC): Type	Duration	CARs; Point Prevalence Abstinence	Smoked cigarettes/days; Reason for failure	Adherence; Satisfaction; Acceptability	Cardiovascular before/after	Pneumological before/after	Metabolic before/after	Psychological before/after	Oral before/after
Stead L.F.,	n.51; N/D; N/D	MD	MD; MD	TC: telephone counseling	N/D	n.6 CARs at 6 months for 6 months (cotinine test)	MD; MD	94% at 6 months; MD; MD	MD	MD	MD	MD	MD
2017
Cochrane Database Syst Rev
[70]
RCT (n.1)
Meta-analysis
High quality
Funding is from the NHS Research and Development National Cancer Programme, England, UK, and the Predoctoral Individual National Research Service
Study	Sample size; Mean age; Gender ratio	Comorbidities	Smoked cigarettes/day; Nicotine addiction severity	Smoking intervention (TC): Type	Duration	CARs; Point Prevalence Abstinence	Smoked cigarettes/days; Reason for failure	Adherence; Satisfaction; Acceptability	Cardiovascular before/after	Pneumological before/after	Metabolic before/after	Psychological before/after	Oral before/after
Tatnell P.,	n.49; N/D; N/D	MD	≥5/day for ≥1 month; MD	TC: website-based digital avatar counseling and excercise	MD	MD; 51.9% 7 days at 6 months (self-reported)	6.0 ± 3.83; MD	MD; MD; MD	MD	MD	MD	MD	MD
2022
Int J Environ Res Public Health
[56]
RCT (n.1)
No Meta-analysis
Moderate quality
No funding
Study	Sample size; Mean age; Gender ratio	Comorbidities	Smoked cigarettes/day; Nicotine addiction severity	Smoking intervention (TC): Type	Duration	CARs; Point Prevalence Abstinence	Smoked cigarettes/days; Reason for failure	Adherence; Satisfaction; Acceptability	Cardiovascular before/after	Pneumological before/after	Metabolic before/after	Psychological before/after	Oral before/after
Taylor G.M.J.,	n.257; 20.1 y.o.; 76M/181F	MD	3.8 cigarettes/day (mean); MD	TC: website-tailored resources + email	MD	MD; n.152 7 days at 30 weeks (self-reported), n.104 30 days at 30 weeks (self-reported), n.85 30 days at 30 weeks (carbon monoxide test)	MD; MD	93.00% at 30 weeks; MD; MD	MD	MD	MD	MD	MD
2017	n.260; 19.8 y.o; 61M/196F	MD	4.2 cigarettes/day (mean); MD	TC: website resources	MD	MD; n.100 7 days at 30 weeks (self-reported), n.60 30 days at 30 weeks (self-reported), n.44 30 days at 30 weeks (carbon monoxide test)	MD; MD	91.15% at 30 weeks; MD; MD	MD	MD	MD	MD	MD
Cochrane Database Syst Rev	n.452; 51 y.o. (range 42-60 y.o.); MD	MD	MD; MD	TC: telephone counseling	8 weeks	8.6% CARs at 6 months for 6 months (self-reported), n.33 CARs at 12 months for 12 months (self-reported); 14.6% 30 days at 6 months (self-reported)	MD; MD	78.98% at 12 months; MD; MD	MD	MD	MD	MD	MD
[57]	n.452; 52 y.o. (range 42-59 y.o.); MD	MD	MD; MD	TC: internet-based resources	MD	6.6% CARs at 6 months for 6 months (self-reported), n.24 CARs at 12 months for 12 months (self-reported); 11.5% 30 days at 6 months (self-reported)	MD; MD	79.20% at 12 months; MD; MD	MD	MD	MD	MD	MD
RCT (n.18)	n.2321; 39.5 y.o.; 859M/1462F	MD	MD; MD	TC: tailored website resources	>2 months	n.237 CARs at 7 months for 6 months (cotinine test); n.358 at 6 months (self-reported) (time not specified)	MD; MD	70.79% at 6 months; MD; MD	MD	MD	MD	MD	MD
Meta-analysis	n.2292; 38.8 y.o.; 864M/1428F	MD	MD; MD	TC: website resources	MD	n.220 CARs at 7 months for 6 months (cotinine test); n.332 at 6 months (self-reported) (time not specified)	MD; MD	72.86% at 6 months; MD; MD	MD	MD	MD	MD	MD
High quality	n.190; 40.75 yo.; 70M/120F	MD	19.89 cigarettes/day (mean); MD	TC: website resource	MD	n.63 CARs at 12 months for 12 months (self-reported); MD	MD; MD	MD; MD; MD	MD	MD	MD	MD	MD
Funding is from the Department of Primary Care and Social Medicine Imperial Collage London (UK), the Ministry of Sceince, Education and Sport (Croatia), the Department of Primary Care HealthSciences Oxford University (UK), the National Institue for Health Research School for Primary Care Research (UK), the Lee Kong Chian School of Medicine Nanyang Technological University (Singapore), the NHS Con…	n.174; 41.18 y.o.; 64M/110F	MD	MD; MD	TC: website resource	MD	n.53 CARs at 12 months for 12 months (self-reported); MD	MD; MD	MD; MD; MD	MD	MD	MD	MD	MD
	n.202; 40.68 y.o.; 81M/121F	MD	MD; MD	TC: website resource	MD	n.45 CARs at 12 months for 12 months (self-reported); MD	MD; MD	MD; MD; MD	MD	MD	MD	MD	MD
	n.144; 39.5 y.o.; 72M/72F	MD	16.6 cigarettes/day (mean); MD	TC: website resources + mobile phone text-message + IVR + email	54 weeks	n.29 CARs at 12 months (self-reported); n.42 7 days at 6 months (self-reported), n.47 7 days at 12 months (self-reported)	MD; MD	81.94% at 12 months; MD; MD	MD	MD	MD	MD	MD
	n.422; N/D; N/D	MD	MD; MD	TC: mobile phone text-message	MD	n.26 CARs at 7 months for 6 months (self-reported); n.85 7 days at 7 months (self-reported)	MD; MD	84.36% at 7 months; MD; MD	MD	MD	MD	MD	MD
	n.755; N/D; N/D	MD	MD; MD	TC: internet-based resoruce	MD	n.68 CARs at 7 months for 6 months (self-reported); MD	MD; MD	88.23% at 7 months; MD; MD	MD	MD	MD	MD	MD
	n.809; N/D; N/D	MD	MD; MD	TC: internet-based resoruce	MD	n.70 CARs at 7 months for 6 months (self-reported); n.172 7 days at 7 months (self-reported)	MD; MD	87.14% at 7 months; MD; MD	MD	MD	MD	MD	MD
	n.651; N/D; N/D	MD	≥5/day; MD	TC: website tailored resource + website-based group network	6 months	n.24 CARs at 18 months (self-reported); n.119 30 days at 12 month (self-reported), n.129 30 days at 18 months (self-reported)	MD; MD	74.0% at 6 months, 72.2% at 12 months 69.0%% at 18 months; MD; MD	MD	MD	MD	MD	MD
	n.679; N/D; N/D	MD	≥5/day; MD	TC: website resource	6 months	n.29 CARs at 18 months (self-reported); n.98 30 days at 12 months (self-reported), n.113 30 days at 18 months (self-reported)	MD; MD	77.3% at 6 months, 72.5% at 12 months, 68.6% at 18 months; MD; MD	MD	MD	MD	MD	MD
	n.562; N/D; N/D	MD	MD; MD	TC: interactive internet-based resource	MD	MD; n.61 30 days at 11.5 months (self-reported)	MD; MD	48.40% at 11.5 months; MD; MD	MD	MD	MD	MD	MD
	n.242; MD; MD	Inpatient rehabilitation centres	MD; MD	TC: computer-based tailored counseling + website resources + computer-based message + email	6 months	MD; n.57 7 days at 6 months (self-reported)	MD; MD	88.43% at 6 months; MD; MD	MD	MD	MD	MD	MD
	n.163; N/D; N/D	MD	MD; MD	TC: computer-based text-message	MD	n.14 CARs at 12 months for 6 months (carbon monoxide test); MD	MD; MD	57.06% at 12 months; MD; MD	MD	MD	MD	MD	MD
	n.670; N/D; N/D	MD	MD; MD	TC: video materials	MD	n.66 CARs at 12 months (self-reported); MD	MD; MD	54.0% at 12 months; MD; MD	MD	MD	MD	MD	MD
	n.708; N/D; N/D	MD	MD; MD	TC: computer-based text-message	MD	n.52 CARs at 12 months (self-reported); MD	MD; MD	60.0% at 12 months; MD; MD	MD	MD	MD	MD	MD
	n.224; N/D; N/D	MD	22/day (mean); MD	TC: email	MD	MD; n.19 7 days at 6 months (self-reported)	MD; MD	41.52% at 6 months; MD; MD	MD	MD	MD	MD	MD
	n.234; N/D; N/D	MD	20/day (mean); MD	TC: email	MD	MD; n.8 7 days at 6 months (self-reported)	MD; MD	43.59% at 6 months; MD; MD	MD	MD	MD	MD	MD
	n.81; 20.42 y.o. (range 18-24 y.o.); 44M/37F	MD	≥5/weeks; MD	TC: website resources + creation of a personal video message	MD	MD; n.26 7 days at 6 months (carbon monoxide test), n.18 30 days at 6 months (carbon monoxide test)	MD; MD	90.6% at 6 months; MD; MD	MD	MD	MD	MD	MD
	n.84; 20.64 y.o. (range 18-24 y.o.); 47M/37F	MD	≥5/weeks; MD	TC: website resources	MD	MD: n.21 7 days at 6 months (carbon monoxide test), n.15 30 days at 6 months (carbon monoxide test)	MD; MD	95.2% at 6 months; MD; MD	MD	MD	MD	MD	MD
	n.251; N/D; N/D	MD	MD; MD	TC: internet-based resoruce + email	MD	MD; n.48 7 days at 12 months (self-reported)	MD; MD	MD; MD; MD	MD	MD	MD	MD	MD
	n.247; N/D; N/D	MD	MD; MD	TC: internet-based resource	MD	MD; n.52 7 days at 12 months (self-reported)	MD; MD	MD; MD; MD	MD	MD	MD	MD	MD
	n.139; N/D; N/D	MD	MD; MD	TC: internet-based resource + internet-based lessons	MD	MD; n.12 7 days at 12 months (self-reported)	MD; MD	37.41% at 12 months; MD; MD	MD	MD	MD	MD	MD
	n.141; N/D; N/D	MD	MD; MD	TC: static website-based resource	MD	MD; n.24 7 days at 12 months (self-reported)	MD; MD	31.91% at 12 months; MD; MD	MD	MD	MD	MD	MD
	n.142; N/D; N/D	MD	MD; MD	TC: internet-based resource + internet-based lessons	MD	MD; n.29 7 days at 12 months (self-reported)	MD; MD	60.56% at 12 months; MD; MD	MD	MD	MD	MD	MD
	n.146; N/D; N/D	MD	MD; MD	TC: static website-based resource	MD	MD; .33 7 days at 12 months (self-reported)	MD; MD	62.33% at 12 months; MD; MD	MD	MD	MD	MD	MD
	n.5405; N/D; N/D	MD	MD; MD	TC: website tailored resource	MD	MD; n.612 30 days at 13 months (self-reported)	MD; MD	MD; MD; MD	MD	MD	MD	MD	MD
	n.1047; N/D; N/D	MD	MD; MD	TC: website resoruce	MD	MD; n.106 30 days at 13 months (self-reported)	MD; MD	MD; MD; MD	MD	MD	MD	MD	MD
Study	Sample size; Mean age; Gender ratio	Comorbidities	Smoked cigarettes/day; Nicotine addiction severity	Smoking intervention (TC): Type	Duration	CARs; Point Prevalence Abstinence	Smoked cigarettes/days; Reason for failure	Adherence; Satisfaction; Acceptability	Cardiovascular before/after	Pneumological before/after	Metabolic before/after	Psychological before/after	Oral before/after
Villanti A.C.,	n.34; N/D (range 18-25 y.o.); N/D	MD	MD; MD	TC: computer-based resources	MD	n.4 CARs at 6 months for 6 months (self-reported), n.9 at 7 months (self-reported) (time not specified)	MD; MD	N/D; MD; MD	MD	MD	MD	MD	MD
2020	n.28; 25 y.o.; 19M/6F	N/D mental illness	10.9 cigarettes/day (mean); MD	TC: website resoruce	MD	MD; n.0 7 days at 6 months (carbon monoxide test)	MD; MD	MD; MD; MD	MD	MD	MD	MD	MD
Am J Prev Med	n.30; 23.5 y.o.; 20M/10F	N/D mental illness	13.9 cigarettes/day (mean); MD	TC: website resoruce	MD	MD; n.4 7 days at 6 months (carbon monoxide test)	MD; MD	MD; MD; MD	MD	MD	MD	MD	MD
[58]	n.201; MD (range 18-24 y.o.); 86M/115F	MD	15.4 cigarettes/day (mean); MD	TC: email	MD	MD; n.13 7 days at 6 months (self-reported)	MD; MD	MD; MD; MD	MD	MD	MD	MD	MD
RCT (n.5)	n.81; 20.42 y.o. (range 18-24 y.o.); 44M/37F	MD	≥5/weeks; MD	TC: website resources + creation of a personal video message	MD	MD; n.26 7 days at 6 months (carbon monoxide test), n.18 30 days at 6 months (carbon monoxide test)	MD; MD	90.6% at 6 months; MD; MD	MD	MD	MD	MD	MD
No Meta-analysis	n.31; N/D (range 18-25 y.o.); N/D	MD	MD; MD	TC: computer-based resources	MD	n.5 CARs at 6 months for 6 months (self-reported), n.8 at 7 months (self-reported) (time not specified)	MD; MD	N/D; MD; MD	MD	MD	MD	MD	MD
Low quality	n.84; 20.64 y.o. (range 18-24 y.o.); 47M/37F	MD	≥5/weeks; MD	TC: website resources	MD	MD: n.21 7 days at 6 months (carbon monoxide test), n.15 30 days at 6 months (carbon monoxide test)	MD; MD	97.6% at 6 months; MD; MD	MD	MD	MD	MD	MD
Funding is from the National Institute of General Medical Sciences	n.249; N/D; N/D	MD	11.4 cigarettes/day (mean); MD	TC: website resoruce	MD	MD; n.29 7 days at 6 months (self-reported), n.9 7 days at 6 months (cotinine test), n.38 7 days at 12 months (self-reported), n.14 7 days at 12 months (cotinine test)	MD; MD	N/D; MD; MD	MD	MD	MD	MD	MD
	n.257; 20.1 y.o.; 76M/181F	MD	3.8 cigarettes/day (mean); MD	TC: website-tailored resources + email	MD	MD; n.152 7 days at 30 weeks (self-reported), n.104 30 days at 30 weeks (self-reported), n.85 30 days at 30 weeks (carbon monoxide test)	MD; MD	93.00% at 30 weeks; MD; MD	MD	MD	MD	MD	MD
	n.260; 19.8 y.o; 61M/196F	MD	4.2 cigarettes/day (mean); MD	TC: website resources	MD	MD; n.100 7 days at 30 weeks (self-reported), n.60 30 days at 30 weeks (self-reported), n.44 30 days at 30 weeks (carbon monoxide test)	MD; MD	91.15% at 30 weeks; MD; MD	MD	MD	MD	MD	MD
	n.251; N/D; N/D	MD	10.8 cigarettes/day (mean); MD	TC: social media tailored resource (Facebook) + social media group text-message (Facebook)	MD	MD; n.25 7 days at 6 months (self-reported), n.9 7 days at 6 months (cotinine test), n.37 7 days at 12 months (self-reported), n.11 7 days at 12 months (cotinine test)	MD; MD	N/D; MD; MD	MD	MD	MD	MD	MD
Study	Sample size; Mean age; Gender ratio	Comorbidities	Smoked cigarettes/day; Nicotine addiction severity	Smoking intervention (TC): Type	Duration	CARs; Point Prevalence Abstinence	Smoked cigarettes/days; Reason for failure	Adherence; Satisfaction; Acceptability	Cardiovascular before/after	Pneumological before/after	Metabolic before/after	Psychological before/after	Oral before/after
Whittaker R.,	n.241; N/D; N/D	MD	≥5/day; MD	TC: website resources	MD	MD; n.12 7 days at 6 months (cotinine test)	MD; MD	MD; MD; MD	MD	MD	MD	MD	MD
2016	n.241; N/D; N/D	MD	≥5/day; MD	TC: website resources	MD	n.12 CARs at 6 months for 6 months (cotinine test); n.27 at 6 months (cotinine test) (time not specified)	MD; MD	79,67% at 6 months; MD; MD	MD	MD	MD	MD	MD
Cochrane Database Syst Rev	n.262; N/D; N/D	MD	≥5/day; MD	TC: tailored website resource + mobile phone text-message + email	MD	n.29 CARs at 6 months for 6 months (cotinine test); n.41 at 6 months (cotinine test) (time not specified)	MD; MD	72.14% at 6 months; MD; MD	MD	MD	MD	MD	MD
[59]	n.30; N/D; N/D	MD	MD; MD	TC: mobile phone text-message	2 months	MD; n.1 7 days at 6 months (self-reported)	MD; MD	83.33% at 6 months; MD; MD	MD	MD	MD	MD	MD
RCT (n.4), pilot study (n.1)	n.422; N/D; N/D	MD	MD; MD	TC: mobile phone text-message	MD	n.26 CARs at 7 months for 6 months (self-reported); n.85 7 days at 7 months (self-reported)	MD; MD	84.36% at 7 months; MD; MD	MD	MD	MD	MD	MD
Meta-analysis	n.755; N/D; N/D	MD	MD; MD	TC: internet-based resoruce	MD	n.68 CARs at 7 months for 6 months (self-reported); MD	MD; MD	88.23% at 7 months; MD; MD	MD	MD	MD	MD	MD
High quality	n.809; N/D; N/D	MD	MD; MD	TC: internet-based resoruce	MD	n.70 CARs at 7 months for 6 months (self-reported); n.172 7 days at 7 months (self-reported)	MD; MD	87.14% at 7 months; MD; MD	MD	MD	MD	MD	MD
Funding is from the National Institute for Health Innovation, New Zealand, and the Cancer Council Victoria, Australia	n.299; 42.3 y.o.; 140/159F	MD	18.4 cigarettes/day (mean); MD	TC: tailored mobile phone App	3 months	n.76 CARs at 6 months for 3 months (self-reported), n.45 CARs at 6 months for 6 months (self-reported), n.34 CARs at 6 months (carbon monoxide test); MD	MD; MD	76.4% ar 6 months; MD; MD	MD	MD	MD	MD	MD
Study	Sample size; Mean age; Gender ratio	Comorbidities	Smoked cigarettes/day; Nicotine addiction severity	Smoking intervention (TC): Type	Duration	CARs; Point Prevalence Abstinence	Smoked cigarettes/days; Reason for failure	Adherence; Satisfaction; Acceptability	Cardiovascular before/after	Pneumological before/after	Metabolic before/after	Psychological before/after	Oral before/after
Whittaker R.,	n.299; 42.3 y.o.; 140/159F	MD	18.4 cigarettes/day (mean); MD	TC: tailored mobile phone App	3 months	n.76 CARs at 6 months for 3 months (self-reported), n.45 CARs at 6 months for 6 months (self-reported), n.34 CARs at 6 months (carbon monoxide test); MD	MD; MD	76.4% at 6 months; MD; MD	MD	MD	MD	MD	MD
2019	n.422; N/D; N/D	MD	MD; MD	TC: mobile phone text-message	MD	n.26 CARs at 7 months for 6 months (self-reported); n.85 7 days at 7 months (self-reported)	MD; MD	84.36% at 7 months; MD; MD	MD	MD	MD	MD	MD
Cochrane Database Syst Rev	n.755; N/D; N/D	MD	MD; MD	TC: internet-based resoruce	MD	n.68 CARs at 7 months for 6 months (self-reported); MD	MD; MD	88.23% at 7 months; MD; MD	MD	MD	MD	MD	MD
[60]	n.633; N/D; N/D	MD	≥5/days for ≥6 months; MD	TC: mobile phone App	6 months	MD; n.156 7 days at 6 months (self-reported)	MD; MD	39.02% at 6 months; MD; MD	MD	MD	MD	MD	MD
RCT (n.16)	n.638; N/D; N/D	MD	≥5/days for ≥6 months; MD	TC: computer App	6 months	MD; n.123 7 days at 6 months (self-reported)	MD; MD	33.86% at 6 months; MD; MD	MD	MD	MD	MD	MD
Meta-analysis	n.143; 43.4 y.o.; 40M/103	MD	16.0 ± 7.1; MD	TC: mobile phone App	22 days	n.23 CARs at 6 months for 6 months (self-reported); n.14 7 days at 6 months (carbon monoxide test)	9.0 ± 7.8; MD	74.13% at 6 months; MD; MD	MD	MD	MD	MD	MD
High quality	n.182; 39.7 y.o.; 53M/129F	MD	16.2 ± 8.2; MD	TC: mobile phone App	22 days	n.36 CARs at 6 months for 6 months (self-reported); n.22 7 days at 6 months (carbon monoxide test)	8.8 ± 9.0; MD	78.57% at 6 months; MD; MD	MD	MD	MD	MD	MD
Funding is from the National Institute for Health Innovation Auckland Uniservices, New Zealand	n.809; N/D; N/D	MD	MD; MD	TC: internet-based resoruce	MD	n.70 CARs at 7 months for 6 months (self-reported); n.172 7 days at 7 months (self-reported)	MD; MD	87.14% at 7 months; MD; MD	MD	MD	MD	MD	MD
	n.342; 27.9 y.o.; 147M/195F	MD	MD; MD	TC: mobile phone App	MD	n.25 CARs at 6 months (self-reported); MD	MD; MD	84.50% at 6 months; MD; MD	MD	MD	MD	MD	MD
	n.342; 28.8 y.o.; 161M/181F	MD	MD; MD	TC: mobile phone App	MD	n.11 CARs at 6 months (self-reported); MD	MD; MD	85.96% at 6 months; MD; MD	MD	MD	MD	MD	MD
	n.674; N/D; N/D	MD	MD; MD	TC: mobile phone tailored text-message	6 months	n.44 CARs at 6 months for 6 months (cotinine test); MD	MD; MD	83.23% at 6 months; MD; MD	MD	MD	MD	MD	MD
	n.284; N/D; N/D	MD	MD; MD	TC: mobile phone tailored text-message	6 months	n.17 CARs at 6 months for 6 months (cotinine test); MD	MD; MD	74.65% at 6 months; MD; MD	MD	MD	MD	MD	MD
	n.411; N/D; N/D	MD	MD; MD	TC: mobile phone text-message	6 months	n.8 CARs at 6 months for 6 months (cotinine test); MD	MD; MD	87.10% at 6 months; MD; MD	MD	MD	MD	MD	MD
	n.4000; N/D; N/D	MD	MD; MD	TC: mobile phone text-message	6 weeks	MD; n.1108 7 days at 6 months (self-reported)	MD; MD	41.6% at 6 months; MD; MD	MD	MD	MD	MD	MD
	n.4000; N/D; N/D	MD	MD; MD	TC: mobile phone text-message	6 weeks	MD; n.1109 7 days at 6 months (self-reported)	MD; MD	43.95% at 6 months; MD; MD	MD	MD	MD	MD	MD
	n.820; N/D (19-29 y.o.); 456M/364F	MD	MD; MD	TC: mobile phone App	MD	n.49 CARs at 6 months (self-reported); n.114 7 days at 6 months (self-reported), n.84 30 days at 6 months (self-reported)	MD; MD	43.17% at 6 months; n.351 used frequently, n.340 easy to use, n.337 well laid out, n.331 confidence in using at 6 months; MD	MD	MD	MD	MD	MD
	n.30; N/D; N/D	MD	MD; MD	TC: mobile phone text-message	2 months	MD; n.1 7 days at 6 months (self-reported)	MD; MD	83.33% at 6 months; MD; MD	MD	MD	MD	MD	MD
	n.217; N/D; N/D	MD	MD; MD	TC: mobile phone App	MD	n.29 CARs at 6.5 months (self-reported); n.37 7 days at 6.5 months (self-reported)	MD; MD	42.40% at 6 months; MD; MD	MD	MD	MD	MD	MD
	n.208; N/D; N/D	MD	MD; MD	TC: mobile phone App	MD	n.23 CARs at 6.5 months (self-reported); n.30 7 days at 6.5 months (self-reported)	MD; MD	37.98% at 6 months; MD; MD	MD	MD	MD	MD	MD
	n.241; N/D; N/D	MD	≥5/day; MD	TC: website resources	MD	n.12 CARs at 6 months for 6 months (cotinine test); n.27 at 6 months (cotinine test) (time not specified)	MD; MD	79,67% at 6 months; MD; MD	MD	MD	MD	MD	MD
	n.262; N/D; N/D	MD	≥5/day; MD	TC: tailored website resource + mobile phone text-message + email	MD	n.29 CARs at 6 months for 6 months (cotinine test); n.41 at 6 months (cotinine test) (time not specified)	MD; MD	72.14% at 6 months; MD; MD	MD	MD	MD	MD	MD
	n.160; N/D; N/D	MD	MD; MD	TC: mobile phone text-message	MD	n.36 CARs at 6 months for 6 months, n.39 CARs at 12 months for 12 months (self-reported); MD	MD; MD	48.75% at 6 months; >80% were satisfied or totally satisfied (N/D questionnaire); MD	MD	MD	MD	MD	MD
Study	Sample size; Mean age; Gender ratio	Comorbidities	Smoked cigarettes/day; Nicotine addiction severity	Smoking intervention (TC): Type	Duration	CARs; Point Prevalence Abstinence	Smoked cigarettes/days; Reason for failure	Adherence; Satisfaction; Acceptability	Cardiovascular before/after	Pneumological before/after	Metabolic before/after	Psychological before/after	Oral before/after
Williams P.J.,	n.85; 57.8 y.o. (≥ 50 y.o,); 46M/39F	MD	≥20 pack-year; MD	TC: website resources	MD	MD; n.4 7 days at 12 months (carbon monoxide test)	MD; MD	MD; MD; MD	MD	MD	MD	MD	MD
2023	n.171; 62.0 y.o.; 73M/98F	MD	MD; MD	TC: telephone counseling	7 weeks	MD; n.24 30 days at 12 months (self-reported), n.22 30 days at 12 months (carbon monoxide test)	MD; MD	MD; MD; MD	MD	MD	MD	MD	MD
Chron Respir Dis	n.642; MD (≥ 50 y.o,); 642M/0F	MD	≥15/day for >25 y or 10/day for >30 y or; MD	TC: computer-based tailored materials	MD	n.78 CARs at 24 months (self-reported); n.85 7 days at 24 months (self-reported)	MD; MD	MD; MD; MD	MD	MD	MD	MD	MD
[61]
RCT (n.3)
Meta-analysis
Critically low quality
Funding is from the RM Partners West London Cancer Alliance, The Royal Marsden NHS Foundation Trust and Royal Brompton and Harefield Charities
Study	Sample size; Mean age; Gender ratio	Comorbidities	Smoked cigarettes/day; Nicotine addiction severity	Smoking intervention (TC): Type	Duration	CARs; Point Prevalence Abstinence	Smoked cigarettes/days; Reason for failure	Adherence; Satisfaction; Acceptability	Cardiovascular before/after	Pneumological before/after	Metabolic before/after	Psychological before/after	Oral before/after
Zhou X.,	n.820; N/D (19-29 y.o.); 456M/364F	MD	MD; MD	TC: mobile phone App	MD	n.49 CARs at 6 months (self-reported); n.114 7 days at 6 months (self-reported), n.84 30 days at 6 months (self-reported)	MD; MD	43.17% at 6 months; n.351 used frequently, n.340 easy to use, n.337 well laid out, n.331 confidence in using at 6 months; MD	MD	MD	MD	MD	MD
2023	n.243; N/D (18-30 y.o.); MD	MD	MD; MD	TC: mobile phone text-message	3 months	n.10 CARs at 6 months (self-reported); n.42 7 days at 6 months (self-reported)	MD; MD	MD; MD; MD	MD	MD	MD	MD	MD
JMIR Mhealth Uhealth	n.230; N/D (18-30 y.o.); MD	MD	MD; MD	TC: mobile phone text-message	6 weeks	n.90 CARs at 6 months (self-reported); MD	MD; MD	MD; MD; MD	MD	MD	MD	MD	MD
[62]
RCT (n.3)
Meta-analysis
Critically low quality
Funding is from the National High Level Hospital Clinical Research
